# Supplementary material for: Reduced mortality and subsequent fracture risk associated with oral bisphosphonate recommendation in a fracture liaison service setting: A prospective cohort study
Source: PLoS One. 2018 Jun 1;13(6):e0198006. doi: 10.1371/journal.pone.0198006 (PMC5983426; doi:10.1371/journal.pone.0198006)
Supplement: S1 Dataset — (XLSX) [file pone.0198006.s001.xlsx]

## Sheet: Data_FLS_anonymous
ID	Gender	Age_Fx1	Height	Weight	BMI	Tlow	Clas_Fx1	Fx2	TimeFU_cen	Died	TimeFU2_cen	med_rec	BPorOther	ALCOHOLEXCESS	FAMHISTOSTEOPOROSIS	IBD	MATERNALHIPFRACTURE	PASTorCURRENTSTEROID	RHEUMATOID	SMOKING	THYROTOXICOSIS
1	1	84	152	55	23.8054	-3.464	2	1	13.7667	1	95.0667	2	1	0	1	0	0	0	0	0	0
2	1	74	152	70	30.2978	-3.597	0	0	96.4667	0	96	2	1	0	1	0	0	0	0	0	0
3	1	53	157	79	32.05	-3.535	1	1	8.86667	0	96	0	0	0	0	0	0	0	0	0	0
4	1	81	141	45	22.6347	-3.35	2	0	96.4667	0	96	2	1	0	0	0	0	2	0	0	0
5	1	70	155	55	22.8928	-3.21	0	1	89.5333	0	96	2	1	0	0	0	0	0	0	0	0
6	1	70	151	104	45.612	-2.467	0	0	96.4667	0	96	1	0	0	0	0	0	0	0	0	0
7	1	56	158	90	36.0519	-1.885	0	0	96.4667	0	96	0	0	1	0	0	0	0	0	1	0
8	0	59				-1.551	0	0	96.4667	0	96	0	0	0	0	0	0	0	0	0	0
9	1	70	158	75	30.0433	-2.961	0	1	18.9	0	96	2	1	0	0	0	0	0	0	0	0
10	1	73	158	53	21.2306	-1.684	1	0	96.4667	0	96	1	0	0	0	0	0	0	0	1	0
11	1	62	160	85	33.2031	-1.823	0	0	96.4667	0	96	1	0	0	0	0	0	0	0	0	1
12	1	69	161	93	35.8782	-0.788	0	0	19.5667	1	19.5667	0	0	0	0	0	0	0	0	0	0
13	1	56	159	109	43.1154	-0.667	0	0	96.4667	0	96	0	0	0	0	0	0	0	0	0	0
14	1	67	162	73	27.8159	0.416	0	0	96.4667	0	96	0	0	0	0	0	0	0	0	0	0
15	1	84				-2.829	2	0	96.4667	0	96	2	1	0	0	0	0	0	0	0	0
16	0	82				-1.455	0	0	96.4667	0	96	0	0	0	0	0	1	0	0	0	0
17	0	73	175	86	28.0816	-2.845	2	0	96.4667	0	96	2	1	0	1	0	1	0	0	0	0
18	1	78	152	53	22.9398	-2.834	0	0	96.4667	0	96	2	1	0	0	0	0	0	0	0	0
19	1	61	164	53	19.7055	-1.822	0	0	96.4667	0	96	0	0	0	0	0	0	0	0	0	0
20	1	89				-2.582	0	0	96.4667	0	96	2	1	0	0	0	0	0	0	0	0
21	1	89				-2.75	0	1	1.33333	0	96	0	0	0	0	0	0	0	0	0	0
22	1	89	145	54	25.6837	-4.114	1	1	4.2	1	80.0333	2	1	0	0	0	0	0	0	0	0
23	1	74	151	52	22.806	-4.203	0	0	96.4667	0	96	2	1	0	0	0	0	0	0	0	0
24	1	67	158	47	18.8271	-2.755	2	1	0	0	96	2	1	0	0	0	0	0	0	1	0
25	1	54	161	115	44.3656	-0.681	1	0	96.4667	0	96	0	0	0	0	0	0	0	0	0	0
26	1	88				-4.295	1	1	40.8333	0	96	2	1	0	0	0	0	0	0	1	0
27	1	75	145	63	29.9643	-2.592	0	1	32.0333	0	96	2	1	0	0	0	0	0	0	0	0
28	1	81	152	55	23.8054	-3.859	1	0	96.4667	0	96	2	1	0	0	0	1	0	0	0	0
29	1	72	160	59	23.0469	-4.344	1	0	96.4667	0	96	2	1	0	0	0	0	0	0	0	0
30	1	80				-1.904	2	0	17.6333	1	17.6333	1	0	0	0	0	0	0	0	0	0
31	0	52	176	62	20.0155	-2.5	1	0	96.4667	0	96	2	1	0	0	0	1	0	0	0	0
32	0	55				-2.473	0	0	96.4667	0	96	2	1	1	1	0	1	0	0	1	0
33	0	58	178	70	22.0932	-1.321	0	0	96.4667	0	96	0	0	1	0	0	0	0	0	1	0
34	1	78	155	85	35.3798	-1.861	0	0	72.2	1	72.2	1	0	0	0	0	0	0	0	0	0
35	1	74	158	75	30.0433	-2.99	1	0	96.4667	0	96	2	1	0	0	0	0	0	0	0	0
36	1	77	163	54	20.3244	-0.414	0	0	96.4667	0	96	0	0	0	0	0	0	0	0	0	0
37	1	60	163	62	23.3355	-3.578	0	0	96.4667	0	96	2	1	0	0	0	0	0	1	1	0
38	1	86	169	68	23.8087	-3.195	2	0	96.4667	0	96	2	1	0	0	0	0	0	0	1	0
39	1	78				-4.373	1	0	96.4667	0	96	2	1	0	0	0	0	0	0	0	0
40	1	84	150	60	26.6667	-3.596	0	0	96.4667	0	96	2	1	0	0	0	0	0	0	0	0
41	1	78	155	68	28.3039	-3.016	0	0	54	1	54	2	1	0	0	0	0	0	0	0	0
42	1	57	163	67	25.2174	-1.984	0	0	96.4667	0	96	0	0	0	0	0	0	0	0	0	0
43	1	71				-2.162	1	0	96.4667	0	96	0	0	0	0	0	0	0	0	0	0
44	1	85				-2.772	0	0	96.4667	0	96	2	1	0	0	0	0	0	0	1	0
45	1	74	156	55	22.6003	-3.645	0	1	86.9667	0	96	2	1	0	0	0	0	0	0	0	0
46	1	75	153	42	17.9418	-3.474	0	0	19.1333	1	19.1333	2	1	0	0	0	0	0	1	0	0
47	1	71	152	73	31.5963	-3.044	1	1	79.2333	0	96	0	0	0	0	0	0	0	0	0	0
48	1	60	162	87	33.1504	-1.865	0	0	83.3	1	83.3	0	0	0	0	0	0	0	0	0	0
49	1	68	155	78	32.4662	-1.623	0	0	96.4667	0	96	1	0	0	0	0	0	0	0	0	0
50	1	82				-2.891	1	1	1.7	1	13.2	2	1	0	0	0	0	0	0	0	0
51	1	78	165	60	22.0386	-1.995	0	0	96.4667	0	96	1	0	0	0	0	0	0	0	0	0
52	1	66	155	55	22.8928	-2.103	0	0	96.4667	0	96	1	0	0	0	0	0	0	0	0	0
53	0	66	165	52	19.1001	-0.351	0	0	96.4667	0	96	0	0	0	0	0	0	0	0	1	0
54	1	79	168	70	24.8016	-2.853	0	1	57.7	0	96	2	1	0	0	0	0	0	0	0	0
55	0	56	164	90	33.4622	-1.135	0	1	17.0667	0	96	0	0	1	0	0	0	0	0	0	0
56	1	72	150	55	24.4444	-2.94	0	1	22.1333	0	96	2	1	0	1	0	1	0	0	0	0
57	1	76	147	51	23.6013	-3.297	1	1	34.3667	0	96	2	1	0	0	0	0	0	0	0	0
58	1	76				-2.964	2	1	53.1	1	69.4	2	1	0	0	0	1	0	0	0	0
59	0	80	151	70	30.7004	-1.845	0	0	32.3333	1	32.3333	0	0	0	0	0	0	0	0	0	0
60	1	59	156	47	19.313	-3.564	0	1	13.1333	0	96	2	1	0	0	0	0	0	0	1	0
61	1	78	146	58	27.2096	-2.933	0	0	96.4667	0	96	2	1	0	0	0	0	0	0	0	0
62	1	66	160	68	26.5625	-2.551	0	0	96.4667	0	96	2	1	0	0	0	0	0	0	0	0
63	1	70	159	80	31.6443	-1.723	0	0	96.4667	0	96	0	0	0	0	0	0	0	0	0	0
64	1	66	158	58	23.2335	-3.505	1	0	96.4667	0	96	2	1	0	0	0	0	0	0	0	0
65	1	73	160	73	28.5156	-0.747	0	1	65.9667	0	96	0	0	0	0	0	0	0	0	0	0
66	1	84	162	57	21.7193	-3.391	0	0	96.4667	0	96	2	1	0	0	0	0	0	0	0	0
67	0	54	177	73	23.3011	-1.5	0	1	41.2333	0	96	0	0	1	0	0	0	0	0	0	0
68	1	73				-4.459	0	0	96.4667	0	96	0	0	0	0	0	0	0	0	0	0
69	1	65	155	65	27.0552	-3.231	0	0	96.4667	0	96	2	1	0	0	0	0	2	0	1	1
70	1	74	173	58	19.3792	-2.728	0	0	96.4667	0	96	2	1	0	0	0	0	0	0	0	0
71	0	59	171	66	22.571	-1.762	0	1	85.2333	0	96	0	0	1	0	0	0	0	0	0	0
72	0	57	177	103	32.8769	0.789	0	0	11.7667	1	11.7667	0	0	0	0	0	0	0	0	0	0
73	1	65	153	50	21.3593	-4.049	0	0	96.4667	0	96	2	1	0	0	0	0	0	0	0	0
74	1	61				-4.118	2	0	96.4667	0	96	2	1	0	0	0	0	0	0	0	0
75	1	79	156	57	23.4221	-4.003	1	0	96.4667	0	96	2	1	0	0	0	0	0	0	0	0
76	0	52				-0.213	1	0	96.4667	0	96	0	0	0	0	0	0	0	0	1	0
77	0	66	170	65	22.4913	-4.534	0	0	40.1667	1	40.1667	2	1	1	0	0	0	0	0	1	0
78	1	73	150	65	28.8889	-3.255	0	0	96.4667	0	96	2	1	0	0	0	0	0	0	1	1
79	1	73				-3.664	1	0	96.4667	0	96	2	1	0	0	0	0	0	0	0	0
80	0	60	161	65	25.0762	-2.277	1	0	96.4667	0	96	1	0	0	0	0	0	0	0	1	0
81	1	53	154	71	29.9376	-0.885	0	0	96.4667	0	96	0	0	0	0	0	0	0	0	0	0
82	1	62	163	86	32.3685	0.374	0	0	96.4667	0	96	0	0	0	0	0	0	0	0	0	0
83	1	60				-2.323	2	0	28.4333	1	28.4333	2	1	1	0	0	0	0	0	1	0
84	1	73				-4.099	0	1	21.9	0	96	0	0	0	0	0	0	0	0	0	0
85	1	79	161	45	17.3604	-2.57	0	1	16.2667	1	27.1667	1	0	0	0	0	0	0	0	1	0
86	0	53	167	70	25.0995	-2.795	1	1	5.4	0	96	1	0	1	0	0	0	0	0	0	0
87	1	77	142	42	20.8292	-4.646	0	1	71.8	0	96	0	0	0	0	0	0	0	0	1	0
88	1	88	147	45	20.8247	-3.679	1	0	96.4667	0	96	2	1	0	0	0	1	0	0	0	0
89	1	56	167	71	25.4581	-1.431	1	0	96.4667	0	96	1	0	0	1	0	0	0	0	0	0
90	1	54	150	65	28.8889	-1.425	1	0	96.4667	0	96	1	0	1	0	0	0	0	0	0	0
91	1	77				0.145	2	0	96.4667	0	96	2	1	0	0	0	0	0	0	0	0
92	1	86	154	75	31.6242	-2.769	0	0	96.4667	0	96	1	0	0	0	0	0	0	0	0	0
93	1	67	160	76	29.6875	-2.75	0	1	90.4667	0	96	2	1	0	0	0	0	0	0	0	0
94	0	81	169	80	28.0102	-2.49	1	0	13.7	1	13.7	1	0	0	0	0	0	0	0	0	0
95	1	67				-2.764	0	0	96.4667	0	96	2	1	0	0	0	0	0	0	0	1
96	1	79	154	50	21.0828	-2.534	0	0	96.4667	1	62.0667	2	1	0	0	0	0	0	0	0	0
97	0	65	171	77	26.3329	-1.709	0	0	96.4667	0	96	0	0	0	0	0	1	0	0	0	0
98	1	71				-2.757	0	1	86.5	0	96	2	1	0	0	0	0	0	0	0	1
99	1	83	154	53	22.3478	-2.945	1	0	96.4667	0	96	2	1	0	0	0	1	0	0	0	0
100	1	75				-2.464	0	0	96.4667	0	96	2	1	0	0	0	0	2	0	0	0
101	1	59	155	83	34.5473	-1.17	1	0	96.4667	1	96	0	0	0	0	0	0	0	0	1	0
102	1	78	161	75	28.9341	-0.637	0	0	96.4667	0	96	0	0	0	0	0	0	0	0	0	0
103	1	64	160	55	21.4844	-3.227	0	1	30	0	96	2	1	0	0	0	1	0	0	1	0
104	1	67				-3.145	0	1	26.0667	1	88.4333	2	1	0	0	0	0	2	0	0	0
105	0	83	162	47	17.9089	-3.397	2	0	96.3667	0	96	2	1	0	0	0	0	0	0	1	0
106	1	68	157	47	19.0677	-2.75	0	0	96.3667	0	96	2	1	0	0	0	0	0	0	0	0
107	1	80	155	75	31.2175	-2.485	0	0	96.3667	0	96	2	1	0	0	0	0	0	0	0	0
108	0	72	175	119	38.8571	-1.307	0	0	96.3667	1	96	0	0	0	0	0	0	0	0	1	0
109	1	69	150	61	27.1111	-3.089	0	0	96.3333	0	96	2	1	0	1	0	0	0	0	0	0
110	1	84	145	50	23.7812	-3.743	0	0	96.3333	0	96	2	1	0	0	0	1	0	0	0	0
111	1	55	163	86	32.3685	-0.942	0	0	96.3333	0	96	2	1	0	0	0	0	0	0	0	0
112	1	61	147	50	23.1385	-3.376	0	0	96.2667	0	96	2	1	0	1	0	0	0	0	0	0
113	1	70	150	60	26.6667	-3.285	0	0	96.2667	0	96	2	1	0	0	0	0	0	0	0	0
114	1	78	144	55	26.5239	-3.413	1	0	96.2667	0	96	2	1	0	0	0	0	0	0	1	0
115	1	71	172	70	23.6614	-2.482	2	0	96.2667	0	96	2	1	0	0	0	0	0	0	0	0
116	1	53	161	67	25.8478	-2.052	0	0	96.2667	0	96	2	1	0	0	0	1	0	0	0	0
117	1	61	152	62	26.8352	-1.894	0	0	96.2667	0	96	1	0	0	0	0	0	0	0	1	0
118	1	71	160	70	27.3437	-2.096	1	1	11.7	0	96	1	0	0	0	0	0	0	0	1	0
119	1	62				-1.8	0	1	89.9667	0	96	1	0	0	0	0	0	0	0	1	0
120	1	73				-2.9	0	0	96.1333	0	96	2	1	0	0	0	0	0	0	0	0
121	0	63				-1.603	0	0	96.1333	0	96	0	0	0	0	0	0	0	0	1	0
122	1	69	146	67	31.4318	-1.525	0	0	96.1333	0	96	0	0	0	0	0	0	0	0	0	0
123	1	71				-1.491	0	0	96.1333	0	96	0	0	0	0	0	0	0	0	0	0
124	1	54	160	77	30.0781	1.027	0	0	96.1333	0	96	0	0	0	1	0	0	0	0	0	0
125	1	77	148	45	20.5442	-3.858	0	1	49	0	96	2	1	0	0	0	0	0	0	0	0
126	1	71				-3.455	0	0	96.1	0	96	2	1	0	0	0	0	0	0	1	0
127	1	74	155	65	27.0552	-3.305	0	0	75.7333	1	75.7333	2	1	0	0	0	0	0	0	0	0
128	1	61				-1.36	0	0	96.1	0	96	1	0	0	0	0	0	0	0	1	0
129	1	57	166	76	27.5802	-1.205	0	1	62.6333	0	96	0	0	0	0	0	0	0	0	0	0
130	0	73				-1.096	0	0	66.1333	1	66.1333	0	0	0	0	0	0	0	0	0	0
131	1	60				-3.527	0	0	96.0333	0	96	2	1	0	0	0	0	0	0	0	0
132	1	69	159	65	25.711	-2.865	0	1	17.9667	0	96	2	1	0	1	0	0	0	0	0	0
133	1	68	156	67	27.5312	-2.518	1	0	96.0333	0	96	2	1	0	0	0	0	0	0	0	0
134	1	70	164	73	27.1416	-0.864	0	0	96.0333	0	96	0	0	0	0	0	0	0	0	0	0
135	1	76	157	50	20.2848	-3.183	1	1	14.3667	0	95.9667	2	1	0	0	0	0	2	0	0	0
136	1	77				-4.036	0	0	95.9	0	95.9	2	1	0	0	0	1	0	0	0	0
137	1	68	162	50	19.052	-3.624	0	1	7.8	0	95.9	2	1	0	0	0	1	0	0	0	0
138	0	87				-3.173	1	0	95.9	0	95.9	2	1	0	0	0	1	0	0	0	0
139	1	73				-3.164	0	0	95.9	0	95.9	2	1	0	0	0	0	0	0	0	0
140	1	69				-1.793	0	0	95.9	0	95.9	0	0	0	0	0	0	0	0	0	1
141	1	51	155	80	33.2986	-1.648	0	0	95.9	0	95.9	0	0	0	0	0	0	0	0	0	0
142	1	69				-3.555	1	0	95.8667	0	95.8667	2	1	0	0	0	0	0	0	0	0
143	1	62				-0.505	0	0	95.8667	0	95.8667	0	0	0	1	0	0	0	0	0	0
144	1	80	161	85	32.7919	-0.295	2	0	18.4333	1	18.4333	1	0	0	0	0	0	0	0	0	0
145	0	78				-0.636	0	0	66.6	1	66.6	0	0	0	0	0	0	0	0	0	0
146	0	63	161	75	28.9341	-2.197	0	0	95.8	0	95.8	1	0	0	0	0	0	0	0	0	0
147	1	75				-1.802	1	0	95.8	0	95.8	1	0	0	0	0	0	0	0	1	0
148	1	76				-1.604	1	0	95.8	0	95.8	0	0	0	0	0	1	0	0	0	0
149	0	63				-1.6	1	0	95.8	0	95.8	1	0	0	0	0	0	0	0	0	0
150	0	73	179	95	29.6495	-1.925	1	0	60.4667	1	60.4667	1	0	0	0	0	0	0	0	0	0
151	1	72				-2.955	2	1	40.0333	1	46.9667	2	1	0	1	0	0	0	0	1	0
152	0	79				-2.904	0	1	39.9	1	56.9	0	0	0	0	0	0	0	0	0	0
153	1	70	165	60	22.0386	-3.58	0	0	95.5	0	95.5	2	1	0	0	0	0	0	0	0	0
154	1	79	155	69.3	28.845	-2.728	0	1	72.6333	0	95.5	1	0	0	1	0	0	0	0	0	0
155	0	56	170	75	25.9516	-3.125	0	1	12.8	0	95.4333	2	1	0	0	0	0	0	0	0	0
156	1	70	153	64	27.3399	-1.456	0	1	22.8667	0	95.4333	0	0	0	0	0	0	0	0	0	0
157	0	72	182	97	29.2839	-1.288	0	0	88.2333	1	88.2333	0	0	0	0	0	0	0	0	0	0
158	1	67	164	73	27.1416	-1.204	0	1	6.9	0	95.4333	0	0	0	0	0	0	0	0	1	0
159	1	73	148	85	38.8057	-3.54	1	0	9.23333	1	9.23333	1	0	0	0	0	0	0	0	1	0
160	1	84	161	65	25.0762	-1.92	2	0	95.4	0	95.4	1	0	0	0	0	0	0	0	0	0
161	1	81	156	62	25.4767	-2.777	1	0	95.4	0	95.4	0	0	0	0	0	0	0	0	1	0
162	1	71	151	70	30.7004	-1.708	0	0	95.4	0	95.4	1	0	0	0	0	0	0	0	1	0
163	0	67				-3.545	0	0	95.3667	0	95.3667	2	1	0	0	0	0	0	0	1	0
164	1	53	163	84	31.6158	-1.789	0	0	95.3667	0	95.3667	0	0	0	0	0	0	0	0	0	0
165	0	69	176	83	26.7949	-1.707	1	0	95.3667	0	95.3667	0	0	0	0	0	0	0	0	0	0
166	0	74	163	52	19.5717	-2.663	2	1	17.1	0	95.3333	2	1	0	0	0	0	0	0	1	0
167	1	66				-4.149	1	1	40.7333	0	95.2333	1	0	1	0	0	0	0	0	1	0
168	1	72	150	53	23.5556	-3.717	0	0	95.2	0	95.2	0	0	0	0	1	0	2	0	0	0
169	0	54				-0.662	0	0	95.2	0	95.2	0	0	0	0	0	0	0	0	0	0
170	1	85	158	58	23.2335	-2.26	1	0	39.3667	1	39.3667	2	1	0	0	0	0	0	0	0	0
171	1	68	162	73	27.8159	-3.394	0	0	95.1667	0	95.1667	1	0	0	0	0	0	0	0	1	0
172	1	67	161	45	17.3604	-3.264	1	0	12.4	1	12.4	0	0	0	0	0	1	0	0	1	0
173	1	69	156	60	24.6548	-2.185	2	0	95.1667	0	95.1667	1	0	0	0	0	0	0	0	1	0
174	1	58	160	85	33.2031	-3.107	0	0	95.1667	0	95.1667	2	1	0	0	0	0	0	0	1	0
175	1	76	164	73	27.1416	-1.48	0	0	95.1667	0	95.1667	1	0	0	0	0	0	0	0	0	0
176	1	67	155	67	27.8876	-2.389	0	0	95.1667	0	95.1667	1	0	0	0	0	0	0	0	0	0
177	0	75	169	71	24.8591	-2.917	2	0	95.1	0	95.1	2	1	0	0	0	0	0	0	0	0
178	1	71	157	64	25.9645	-2.62	0	0	95.1	0	95.1	2	1	0	0	0	1	0	0	0	0
179	1	52	164	75	27.8852	-2.41	1	0	95.1	0	95.1	2	1	0	0	0	0	0	0	1	0
180	0	62	172	96	32.45	-1.333	0	0	95.1	0	95.1	0	0	0	0	0	0	0	0	0	0
181	1	75	146	40	18.7652	-3.657	1	1	41.2333	1	60.1667	2	1	0	0	0	0	0	0	1	0
182	1	77	160	61.6	24.0625	-3.488	0	1	61.9667	0	94.9	0	0	0	1	0	0	0	0	0	0
183	1	88	152	70	30.2978	-2.567	1	0	62.7333	1	62.7333	1	0	0	0	0	0	0	0	0	0
184	1	67	161	74	28.5483	-3.215	0	1	67.7	0	94.7333	2	1	0	0	0	0	0	0	1	0
185	0	78	172	71	23.9995	-1.788	2	0	51.2667	1	51.2667	1	0	0	0	0	0	0	0	0	0
186	1	82	153	64	27.3399	-3.008	1	1	14.9333	1	24.8	2	1	0	0	0	0	0	0	0	0
187	1	71	162	72	27.4348	-2.59	0	0	94.7	0	94.7	0	0	0	0	0	0	0	0	1	0
188	1	60				-1.91	0	1	43.3333	0	94.7	0	0	0	0	0	0	0	0	0	0
189	0	81	169	52	18.2066	-4.247	1	0	42.6333	1	42.6333	2	1	0	0	0	0	0	0	0	0
190	1	79	158	65	26.0375	-3.246	1	0	94.6667	0	94.6667	2	1	0	0	0	0	0	0	0	0
191	1	69	165	75	27.5482	-2.725	2	0	94.6667	0	94.6667	1	0	0	0	0	0	0	0	0	0
192	1	77	157	68	27.5873	-2.395	1	0	42.0333	1	42.0333	0	0	0	0	0	0	2	0	0	0
193	1	62	160	100	39.0625	-2.065	0	0	94.6667	0	94.6667	1	0	0	0	0	0	0	0	1	0
194	1	56	166	67	24.3141	-1.132	0	0	94.6667	0	94.6667	0	0	0	0	0	0	0	0	0	0
195	1	73				-4.614	2	0	35.5667	1	35.5667	2	1	0	0	0	0	0	0	1	1
196	1	70				-1.793	0	0	94.6333	0	94.6333	1	0	0	0	0	1	0	0	0	0
197	0	68	163	75	28.2284	-2.233	0	0	94.6333	0	94.6333	0	0	0	0	0	0	0	0	1	0
198	0	57	178	69	21.7776	-1.238	0	0	94.6333	0	94.6333	0	0	0	0	0	0	0	0	0	0
199	1	82	163	57	21.4536	-3.261	2	0	94.5	0	94.5	2	1	0	0	0	0	0	0	0	0
200	1	82	156	62	25.4767	-2.483	0	0	94.5	0	94.5	1	0	0	0	0	0	0	0	0	0
201	1	74	157	77	31.2386	-2.28	0	0	76.0667	1	76.0667	0	0	1	0	0	0	0	0	1	0
202	1	58				-3.055	1	0	94.5	0	94.5	2	1	0	0	0	0	0	0	1	0
203	1	67	163	76	28.6048	-1.97	0	0	94.5	0	94.5	0	0	0	0	0	0	0	0	0	0
204	0	75	163	68	25.5937	-1.693	0	0	77.6	1	77.6	0	0	0	0	0	0	0	0	0	0
205	1	62	158	83	33.2479	-1.339	0	1	87.0667	0	94.5	0	0	0	0	0	0	0	0	0	0
206	1	83	157	45	18.2563	-3.068	0	1	11.6667	0	94.4667	0	0	0	0	0	0	0	0	0	0
207	1	87				-2.873	1	0	94.4667	0	94.4667	2	1	0	0	0	0	0	0	0	0
208	1	65	163	69	25.9701	-0.625	1	0	94.4667	0	94.4667	0	0	0	0	0	0	0	0	0	0
209	1	60	155	83	34.5473	-1.285	0	0	94.4667	0	94.4667	0	0	0	0	0	1	0	0	0	0
210	1	71	162	70	26.6728	-0.943	0	0	94.4667	0	94.4667	0	0	0	0	0	0	0	0	0	0
211	1	63	145	51	24.2568	-2.995	0	0	94.4333	0	94.4333	2	1	0	0	0	0	0	0	1	0
212	1	63	158	47	18.8271	-2.741	0	0	94.4	0	94.4	2	1	0	1	0	0	0	0	0	0
213	1	76	158	55	22.0317	-2.387	0	0	94.4	0	94.4	1	0	0	0	0	0	0	0	0	0
214	1	60	172	76	25.6896	-2.018	1	0	94.4	0	94.4	0	0	1	0	0	0	0	0	1	0
215	1	77	150	50	22.2222	-3.049	1	0	94.4	0	94.4	1	0	0	0	0	0	0	0	1	0
216	1	57	163	70	26.3465	-2.065	0	0	94.4	0	94.4	1	0	0	1	0	0	0	1	0	0
217	0	50	170	79	27.3356	-1.115	0	0	94.4	0	94.4	0	0	0	0	0	0	0	0	1	0
218	1	68	162	52	19.8141	-4.604	0	0	94.2667	0	94.2667	2	1	0	0	0	0	0	0	0	0
219	1	59	161	71	27.3909	-2.514	0	0	94.2667	0	94.2667	1	0	0	0	0	0	0	0	1	1
220	1	69	160	60	23.4375	-3.575	0	1	25.2333	0	94.2667	2	1	0	0	0	0	0	0	0	0
221	1	66	151	58	25.4375	-3.865	0	0	94.2333	0	94.2333	2	1	0	0	0	0	0	0	1	0
222	1	75	153	61	26.0584	-3.747	0	0	94.2333	0	94.2333	2	1	0	1	1	0	2	0	0	0
223	1	50	158	70	28.0404	-0.196	0	0	94.2333	0	94.2333	0	0	0	0	0	0	0	0	1	0
224	1	84	164	55	20.4491	-3.576	0	0	94.1667	0	94.1667	2	1	0	0	0	0	0	0	0	0
225	1	74	150	90	40	-2.015	0	0	94.1667	0	94.1667	0	0	0	0	0	0	0	0	0	0
226	1	78	152	65	28.1337	-2.033	0	0	94.1667	0	94.1667	1	0	0	0	0	0	0	0	1	0
227	1	95				-5	0	1	8.56667	1	17.0667	2	1	0	1	0	0	0	0	0	0
228	1	62	152	70	30.2978	-3.473	1	1	79.1667	0	94.0333	2	1	0	0	0	0	0	0	0	0
229	0	75	169	65	22.7583	-2.405	2	0	94.0333	0	94.0333	2	1	0	0	0	0	0	0	0	0
230	1	63				-2.216	0	1	6.26667	0	94.0333	1	0	0	0	0	0	0	0	0	0
231	1	59	161	49	18.9036	-4.226	0	0	94.0333	0	94.0333	2	1	0	0	0	0	0	0	0	0
232	0	65	159	60	23.7332	-1.637	0	0	7.06667	1	7.06667	1	0	1	0	0	0	0	0	1	0
233	1	52	164	70	26.0262	-0.895	0	0	94.0333	0	94.0333	0	0	0	0	0	0	0	0	1	0
234	1	66	162	89	33.9125	-0.872	1	0	94.0333	0	94.0333	0	0	0	0	0	0	0	0	0	0
235	1	74	163	47	17.6898	-2.755	0	0	85.0333	1	85.0333	2	1	0	0	0	0	0	0	0	0
236	1	77	152	55	23.8054	-3.367	0	0	94	0	94	2	1	0	0	0	0	0	0	0	0
237	1	70	151	53	23.2446	-3.853	0	0	94	0	94	2	1	0	0	0	0	0	0	1	0
238	1	77	153	65	27.7671	-0.844	1	0	94	0	94	0	0	0	0	0	0	0	0	0	0
239	1	57	152	76	32.8947	-0.159	0	0	94	0	94	0	0	0	0	0	0	0	0	0	0
240	0	56	159	54	21.3599	-2.736	2	1	43.5333	0	93.5667	1	0	1	0	0	0	0	0	1	0
241	1	67	159	65	25.711	-2.186	0	0	90.0333	1	90.0333	0	0	0	1	0	0	0	0	0	0
242	1	76	155	50	20.8117	-2.095	0	1	5.86667	0	93.5667	1	0	0	0	0	0	0	0	1	0
243	1	68	147	60	27.7662	-3.149	0	0	93.5667	0	93.5667	2	1	0	0	0	0	0	0	0	0
244	1	53	161	58	22.3757	-0.872	0	0	93.5667	0	93.5667	0	0	0	0	0	0	0	0	0	0
245	1	52	159	62	24.5243	-0.439	0	0	93.5667	0	93.5667	0	0	1	0	0	0	0	0	1	0
246	1	61	160	55	21.4844	-2.592	0	0	93.5667	0	93.5667	2	1	0	0	0	0	0	0	0	0
247	1	82	154	51	21.5045	-2.726	0	0	34.3333	1	34.3333	1	0	0	0	0	0	0	0	0	0
248	1	68	169	64	22.4082	-2.911	0	0	93.5333	0	93.5333	2	1	0	1	0	0	0	0	0	0
249	1	89				-2.886	2	0	29.8	1	29.8	2	1	0	0	0	0	0	0	0	0
250	1	68	153	52	22.2137	-2.818	0	0	93.5333	0	93.5333	2	1	0	0	0	0	0	0	0	0
251	0	55	176	80	25.8264	-1	0	0	93.5333	0	93.5333	0	0	0	0	0	1	0	0	1	0
252	1	75				-4.609	1	0	93.3333	0	93.3333	2	1	0	0	0	0	0	0	1	1
253	1	67	155	68	28.3039	-4.195	0	0	93.3333	0	93.3333	2	1	0	0	0	0	0	0	0	0
254	0	57	179	86	26.8406	-1.168	0	0	93.3333	0	93.3333	0	0	0	0	0	0	0	0	0	0
255	1	74				-4.452	2	1	12.9	0	93.3333	0	0	0	0	0	0	0	0	0	0
256	1	93				-3.27	0	0	5.86667	1	5.86667	1	0	0	0	0	0	0	0	0	0
257	1	70	151	55	24.1217	-2.243	2	0	54.7333	1	54.7333	1	0	0	0	0	0	0	0	0	0
258	1	67	160	73	28.5156	-2.465	0	0	93.3	0	93.3	1	0	0	0	0	0	0	0	0	0
259	0	73	172	69	23.3234	-1.779	0	0	93.3	0	93.3	0	0	0	0	0	0	0	0	0	0
260	0	70	173	70	23.3887	-1.637	0	0	93.3	0	93.3	1	0	0	0	0	0	0	0	0	0
261	1	57	170	65	22.4913	-0.759	1	0	93.3	0	93.3	0	0	0	0	0	0	0	0	0	0
262	1	72	152	48	20.7756	-3.155	0	0	73.3	1	73.3	2	1	1	0	0	0	0	0	1	0
263	1	76	155	63	26.2227	-2.775	0	0	82.5333	1	82.5333	1	0	0	0	0	1	0	0	0	0
264	1	69	158	60	24.0346	-3.241	0	0	93.0667	0	93.0667	2	1	0	0	0	0	0	0	0	0
265	1	61	166	90	32.6608	-2.382	0	0	93	0	93	1	0	0	0	0	0	0	0	0	1
266	1	73	164	57	21.1927	-3.048	0	0	31.5333	1	31.5333	2	1	0	0	0	0	0	0	1	1
267	1	60	160	55	21.4844	-3.096	0	0	92.8667	0	92.8667	2	1	0	1	0	1	0	0	0	0
268	1	68	163	70	26.3465	-1.942	0	0	92.8667	0	92.8667	0	0	0	1	0	0	0	0	0	1
269	0	81	169	85	29.7609	-2.008	0	0	8.9	1	8.9	1	0	0	0	0	0	0	0	0	0
270	1	51	167	100	35.8564	-1.011	0	0	92.8667	0	92.8667	0	0	0	0	0	0	0	0	0	0
271	1	67				-0.739	0	1	60.2333	0	92.8667	0	0	0	0	0	0	0	0	0	0
272	1	54	161	72	27.7767	-1.6	0	0	92.8333	0	92.8333	0	0	0	0	0	0	0	0	1	0
273	1	66	165	67	24.6097	-1.914	2	0	92.8333	0	92.8333	2	1	0	1	0	1	0	0	0	0
274	1	70				-5.006	0	0	92.8333	0	92.8333	2	1	0	0	0	0	0	0	1	1
275	1	65	160	45	17.5781	-3.576	0	0	92.6333	0	92.6333	2	1	0	0	0	1	0	0	1	0
276	1	76				-4.273	0	1	53.0333	0	92.6333	2	1	0	0	0	0	0	0	0	0
277	1	63	159	65	25.711	-2.986	1	0	92.6333	0	92.6333	2	1	0	0	0	0	0	0	1	0
278	1	68	150	67	29.7778	-3.667	0	0	92.6333	0	92.6333	2	1	0	0	0	0	0	0	0	0
279	1	53	166	115	41.7332	0.545	0	0	92.6333	0	92.6333	0	0	0	0	0	1	0	0	0	0
280	1	69	165	75	27.5482	-2.87	2	0	92.6	1	89.3333	1	0	0	0	1	0	0	1	0	0
281	1	78	152	69	29.865	-2.932	0	1	12.0667	0	92.6	2	1	0	0	1	0	0	0	0	0
282	1	63				-3.145	0	0	92.6	0	92.6	2	1	0	0	0	0	0	0	1	0
283	1	77	153	60	25.6312	-2.843	0	0	92.6	0	92.6	1	0	0	0	0	0	0	0	0	0
284	1	83	156	55	22.6003	-1.718	0	0	92.6	0	92.6	0	0	0	0	0	0	0	0	0	0
285	1	63	155	35	14.5682	-4.166	0	1	2.9	1	72.6667	2	1	0	0	0	0	0	1	1	0
286	1	52	171	40	13.6794	-3.517	0	1	27.8667	0	92.4667	2	1	1	0	0	0	0	0	1	0
287	1	64				-3.423	0	1	12.8667	1	31.4	0	0	1	0	0	0	0	0	1	0
288	0	58				-2.685	2	1	50.1333	0	92.4	1	0	0	0	0	0	0	0	1	0
289	1	69	154	72	30.3593	-3.159	0	0	92.4	0	92.4	2	1	1	0	0	0	0	0	1	0
290	1	75	154	82	34.5758	-2.671	0	0	46.7	1	46.7	1	0	0	0	0	0	0	0	0	0
291	0	71	162	69	26.2917	-1.885	0	0	92.4	0	92.4	1	0	0	0	0	0	0	0	0	0
292	1	84	158	45	18.026	-3.326	0	0	92.3667	0	92.3667	2	1	0	1	0	1	0	0	0	0
293	1	71				-3.114	1	1	66.9333	1	70.2333	2	1	1	0	0	0	0	0	1	0
294	1	52	161	82	31.6346	-1.503	0	1	76.6333	0	92.3667	1	0	0	1	0	1	0	0	1	0
295	1	63	166	70	25.4028	-2.076	0	0	92.3667	0	92.3667	1	0	0	0	0	0	0	0	0	0
296	1	79	154	66	27.8293	-0.655	0	0	92.3667	0	92.3667	0	0	0	0	0	0	0	0	0	0
297	1	72				-3.696	1	1	54.1667	0	92.1667	2	1	0	1	0	0	0	0	1	0
298	1	61				-1.991	0	0	92.1667	0	92.1667	1	0	0	0	0	0	0	0	0	0
299	1	69				-2.474	1	1	19.2667	1	20.4667	2	1	0	0	0	0	0	0	0	0
300	1	67	183	70	20.9024	-2.67	0	0	92.1667	0	92.1667	2	1	0	0	0	0	0	0	0	0
301	1	84	141	48	24.1437	-4.154	0	0	92.1333	0	92.1333	2	1	0	0	0	0	0	0	0	0
302	1	70	148	55	25.1096	-3.079	1	0	92.1333	0	92.1333	2	1	0	1	0	0	0	0	1	0
303	1	61				-2.261	0	0	92.1333	0	92.1333	0	0	0	1	0	0	0	0	0	0
304	1	59	157	55	22.3133	-2.635	0	0	92.1333	0	92.1333	2	1	0	0	0	0	0	0	0	0
305	1	74	140	48	24.4898	-4.118	1	0	49.3	1	49.3	2	1	0	0	1	1	0	0	0	0
306	1	79	156	62	25.4767	-1.933	0	0	91.9333	0	91.9333	0	0	0	0	0	0	0	0	1	0
307	0	50				-2.227	0	0	91.9333	0	91.9333	0	0	0	0	0	0	0	0	0	0
308	1	50	162	64	24.3865	-1.114	1	0	91.9333	0	91.9333	0	0	0	0	0	0	0	0	0	0
309	1	78	161	61	23.533	-2.569	0	0	58.3333	1	58.3333	1	0	0	0	0	0	0	0	0	0
310	1	56				-2.842	0	0	71.7	1	71.7	2	1	1	0	0	0	0	0	1	0
311	1	74	160	100	39.0625	-1.692	0	0	91.9	0	91.9	0	0	0	0	0	0	0	0	0	0
312	1	62	160	82	32.0312	-0.434	1	1	58.0333	1	86.2667	0	0	0	0	0	0	0	0	0	0
313	1	71	156	63	25.8876	-3.291	0	1	52.9	0	91.7	2	1	0	0	0	0	0	0	0	0
314	1	80	143	59	28.8523	-2.665	1	0	91.7	0	91.7	2	1	0	0	0	0	0	0	0	0
315	0	72	171	67	22.913	-2.638	2	0	91.7	0	91.7	2	1	0	0	0	0	0	0	0	0
316	1	67	155	90	37.461	-3.089	0	0	91.7	0	91.7	2	1	0	0	0	0	0	0	0	0
317	1	62	163	70	26.3465	-0.856	0	0	91.7	0	91.7	0	0	0	0	0	0	0	0	1	0
318	0	78	168	65	23.03	-2.992	1	0	34.5667	1	34.5667	2	1	0	0	0	0	0	1	0	0
319	0	72				-3.164	0	0	82.6	1	82.6	2	1	1	0	0	0	0	0	1	0
320	0	58	166	66	23.9512	-2.435	0	0	29.9	1	29.9	1	0	1	0	0	0	0	0	0	0
321	1	63	152	95	41.1184	-1.44	0	0	91.6667	0	91.6667	0	0	0	0	0	0	0	0	1	0
322	1	60	177	90	28.7274	-1.131	0	0	91.6667	0	91.6667	0	0	0	0	0	0	0	0	0	0
323	1	53	157	86	34.8899	-1.093	0	0	91.6667	0	91.6667	1	0	0	0	0	0	0	0	0	0
324	1	85	148	49	22.3703	-3.634	0	0	91.4	0	91.4	2	1	0	0	0	0	0	0	0	0
325	1	73	157	57	23.1247	-3.19	0	0	37.1667	1	37.1667	2	1	0	0	0	0	0	0	1	0
326	1	75	156	65	26.7094	-2.711	0	0	91.4	0	91.4	1	0	0	0	0	1	0	0	0	0
327	1	78	143	58	28.3632	-2.432	0	0	91.4	0	91.4	1	0	0	0	0	0	0	0	0	0
328	1	56	151	74	32.4547	-1.217	0	0	91.4	0	91.4	0	0	0	0	0	0	0	0	1	0
329	1	58	158	68	27.2392	0.063	0	0	91.4	0	91.4	0	0	0	0	0	0	0	0	0	0
330	1	64	153	72	30.7574	-0.784	0	0	91.4	0	91.4	0	0	0	1	0	0	0	0	0	0
331	1	66	160	51	19.9219	-3.855	0	0	11.3667	1	11.3667	2	1	0	0	0	0	0	0	1	0
332	1	65	159	65	25.711	-2.637	0	0	91.2333	0	91.2333	2	1	0	0	0	0	0	0	0	0
333	0	72	184	75	22.1526	-2.335	1	0	51.6333	1	51.6333	1	0	0	0	0	0	0	0	0	0
334	1	57	165	70	25.7117	-1.562	1	0	91.2333	0	91.2333	0	0	0	0	0	0	0	0	0	0
335	0	73	167	77	27.6095	-1.225	0	0	2.23333	1	2.23333	0	0	0	0	0	0	0	0	0	0
336	1	74	165	62	22.7732	-2.876	2	0	91.2	0	91.2	2	1	0	0	0	0	0	0	1	0
337	0	85	159	51	20.1733	-3.361	1	0	65.3	1	65.3	2	1	0	1	0	0	0	0	0	0
338	1	83	155	50	20.8117	-3.163	1	0	91.2	0	91.2	2	1	0	0	0	0	0	0	0	0
339	1	53	153	58	24.7768	-2.679	0	1	49.9333	0	91.0667	0	0	0	0	0	0	0	0	0	0
340	1	79	147	52	24.064	-3.437	0	1	53.4	1	57.0667	2	1	0	0	0	0	0	0	0	0
341	1	80	158	58	23.2335	-3.918	1	0	91	0	91	2	1	0	0	0	0	0	1	0	0
342	0	55	181	95	28.9979	-1.806	0	0	91	0	91	0	0	1	1	0	0	0	0	0	0
343	1	56	152	82	35.4917	-0.75	0	0	91	0	91	0	0	0	0	0	0	0	0	0	0
344	1	85	135	45	24.6914	-4.394	1	0	41.6	1	41.6	2	1	0	0	0	0	0	0	0	0
345	1	72	143	40	19.5609	-3.728	1	0	90.9667	0	90.9667	0	0	0	0	0	0	0	0	0	0
346	1	72				-3.348	0	0	90.9667	0	90.9667	2	1	0	0	0	0	0	0	0	0
347	1	74	157	70	28.3987	-3.304	0	0	90.9667	0	90.9667	2	1	0	0	0	0	0	0	0	1
348	0	59	171	53	18.1252	-2.984	1	1	22.7	0	90.9	2	1	1	0	0	0	0	0	1	0
349	0	58	171	124.6	42.6114	-1.442	1	1	59.4333	0	90.9	0	0	1	0	0	0	0	0	0	0
350	0	63	171	60	20.5191	-3.015	1	1	13.3	0	90.8333	2	1	1	0	0	0	0	0	1	0
351	0	63	165	55	20.202	-4.482	1	1	5.86667	0	90.8	2	1	0	0	0	0	0	0	1	0
352	0	54				-2.096	1	1	29.2667	0	90.6	0	0	1	0	0	0	0	0	1	0
353	1	69				-2.982	0	1	14.7667	0	90.5667	2	1	0	0	0	0	0	0	0	0
354	1	70	151	86	37.7176	-2.947	0	1	15.5	0	90.3667	2	1	0	0	0	0	0	0	0	0
355	1	62	151	73.3	32.1477	-2.608	0	1	59.9667	0	90.3	1	0	0	0	0	0	0	0	0	0
356	0	61	173	86	28.7347	-1.01	1	1	8.83333	0	90.3	1	0	1	0	0	0	0	0	0	0
357	1	68				-2.024	0	1	61.1	0	90.1667	2	1	0	0	0	0	0	0	0	0
358	1	72	156	65	26.7094	-4.165	0	1	6.6	0	90.1	2	1	0	0	0	0	0	0	0	0
359	1	80	160	73	28.5156	-2.561	0	0	42.7667	1	42.7667	2	1	0	0	0	0	0	0	0	0
360	1	63				-1.973	1	0	90.0667	0	90.0667	0	0	0	0	0	0	0	0	0	0
361	1	63	152	82	35.4917	-1.97	1	0	90.0667	0	90.0667	0	0	0	0	0	0	0	0	0	0
362	1	52	178	75	23.6713	-1.345	0	1	40.1333	0	90.0667	0	0	0	1	0	0	0	0	0	0
363	1	75	156	55	22.6003	-3.575	0	0	90.0333	0	90.0333	2	1	0	0	0	0	0	0	1	0
364	1	71	157	75	30.4272	-1.244	1	0	77	1	77	1	0	0	0	0	0	0	0	1	0
365	1	62	165	64	23.5078	-0.836	0	0	90.0333	0	90.0333	0	0	0	0	0	0	0	0	1	0
366	0	66	174	110	36.3324	-2.374	1	0	90.0333	0	90.0333	0	0	0	1	0	0	0	0	0	0
367	0	87	168	60	21.2585	-4.546	1	1	12.9667	1	78.3667	2	1	0	0	0	0	0	0	0	0
368	1	66	169	59	20.6575	-2.6	0	1	71.8	0	89.8333	2	1	0	0	0	0	0	0	0	0
369	1	66	170	65	22.4913	-2.767	0	0	3.9	1	3.9	2	1	0	0	0	0	0	0	0	0
370	1	66	163	85	31.9922	-1.455	0	0	85.6333	1	85.6333	1	0	0	0	0	0	0	0	1	0
371	0	62	173	55	18.3768	-0.554	1	0	89.8333	0	89.8333	0	0	1	0	0	0	0	0	1	0
372	1	67	162	65	24.7676	-1.523	0	0	89.8333	0	89.8333	0	0	0	0	0	0	0	0	0	0
373	1	59	162	77	29.34	-0.876	0	0	89.8333	0	89.8333	0	0	0	0	0	0	0	0	1	0
374	1	67	157	63	25.5588	-4.323	0	0	89.8	0	89.8	2	1	0	0	0	0	0	0	0	0
375	1	50	160	52	20.3125	-4.19	0	0	89.8	0	89.8	2	1	0	0	0	0	0	0	0	0
376	0	63	170	60	20.7612	-2.103	0	0	89.8	0	89.8	1	0	1	0	0	0	0	0	1	0
377	0	59	169	80	28.0102	-1.631	0	0	89.8	0	89.8	0	0	0	0	0	0	0	0	0	0
378	1	62	164	55	20.4491	-0.479	0	0	89.8	0	89.8	0	0	0	0	0	0	0	0	0	0
379	1	52	166	101	36.6526	0.593	0	0	89.8	0	89.8	0	0	0	0	0	0	0	0	0	0
380	1	81	152	48	20.7756	-3.736	0	1	20.8	0	89.7333	2	1	0	1	0	0	0	0	0	0
381	1	61	158	91.8	36.773	-0.968	0	1	65.5	0	89.7333	0	0	0	0	0	0	0	0	0	0
382	0	61	170	60	20.7612	-3.385	0	0	89.6	0	89.6	2	1	0	0	0	0	0	0	0	0
383	1	67	160	76	29.6875	-1.492	0	0	89.6	0	89.6	0	0	0	0	0	0	0	0	0	0
384	1	64	155	77	32.0499	0.119	0	0	89.6	0	89.6	0	0	0	0	0	0	0	0	0	0
385	0	75	166	65	23.5883	-3.228	2	0	61.2333	1	61.2333	2	1	1	0	0	0	0	0	0	0
386	1	61	167	75	26.8923	-1.815	0	0	89.5667	0	89.5667	1	0	0	0	0	0	0	0	0	0
387	1	76	145	71	33.7693	-3.043	0	0	89.5667	0	89.5667	2	1	0	1	0	0	0	0	0	0
388	1	67	156	58	23.833	-1.957	0	0	89.5667	0	89.5667	0	0	0	0	0	0	0	0	0	0
389	1	78	149	57	25.6745	-3.604	0	0	89.3667	0	89.3667	2	1	0	0	0	0	2	1	0	0
390	1	80	157	62	25.1532	-3.588	2	0	19.5	1	19.5	2	1	0	0	0	0	0	0	0	0
391	1	86	150	57	25.3333	-4.514	2	0	89.3667	0	89.3667	2	1	0	0	0	0	0	0	0	0
392	1	82	157	45	18.2563	-3.206	2	0	89.3667	0	89.3667	2	1	0	0	0	0	0	0	1	0
393	1	56	165	80	29.3848	-0.515	0	0	89.3667	0	89.3667	0	0	0	0	0	0	0	0	1	0
394	1	52	160	72	28.125	-1.349	0	0	89.3333	0	89.3333	0	0	0	0	0	0	0	0	1	0
395	1	50	167	78	27.968	-1.142	0	0	89.3333	0	89.3333	0	0	0	1	0	0	0	0	0	0
396	0	60	182	126	38.0389	-2.555	0	0	89.3333	0	89.3333	2	1	0	0	0	0	0	0	0	0
397	1	60	164	100	37.1802	0.752	0	0	89.3333	0	89.3333	1	0	0	0	0	0	0	0	0	0
398	1	61				-4.166	2	1	81.1	0	89.3333	1	0	1	0	0	0	0	0	1	0
399	1	77	145	57	27.1106	-3.757	0	0	89.3	0	89.3	2	1	0	0	0	0	0	0	0	0
400	1	64	165	57	20.9366	-1.393	1	1	61.5333	0	89.3	1	0	0	1	0	0	0	0	1	0
401	1	57	159	60	23.7332	-2.141	2	1	23.6	0	89.2667	1	0	1	0	0	0	0	0	1	0
402	1	79	154	65	27.4077	-2.955	0	0	89.2667	0	89.2667	2	1	0	0	0	0	0	0	0	0
403	0	60	167	75	26.8923	0.099	0	0	84.8	1	84.8	0	0	0	0	0	0	0	0	1	0
404	1	78	165	65	23.8751	-2.728	2	0	15.9333	1	15.9333	2	1	0	1	0	1	0	0	1	0
405	1	67	150	70	31.1111	-3.04	2	0	71.7333	1	71.7333	2	1	0	0	0	0	0	0	0	0
406	1	78	160	67	26.1719	-3.028	2	0	89.0667	0	89.0667	2	1	0	0	0	0	0	0	1	0
407	1	67	155	55	22.8928	-2.572	0	0	89.0667	0	89.0667	2	1	0	1	0	0	0	0	1	0
408	1	72	161	94	36.264	-2.051	0	0	89.0333	1	89.0333	0	0	0	0	0	1	0	0	0	0
409	1	66	161	68	26.2336	-1.971	1	0	89.0333	0	89.0333	1	0	1	1	0	1	0	0	1	0
410	1	65	151	44	19.2974	-3.731	0	1	44.3333	0	89	2	1	1	0	0	0	0	0	0	0
411	1	71	152	60	25.9695	-3.734	0	0	24.0333	1	24.0333	2	1	0	0	0	0	0	1	0	0
412	1	69	160	56	21.875	-3.906	0	0	88.6667	0	88.6667	2	1	0	0	0	0	0	0	0	0
413	1	74	161	58	22.3757	-4.607	0	0	88.6667	0	88.6667	2	1	0	0	0	0	0	0	0	0
414	0	65	167	77	27.6095	-3.305	0	0	88.6667	0	88.6667	2	1	0	0	0	0	0	0	0	0
415	1	59	163	56	21.0772	-1.81	0	1	16.2	0	88.6667	1	0	1	0	0	0	0	0	1	0
416	1	53	173	61	20.3816	-1.068	0	0	88.6667	0	88.6667	0	0	0	0	0	0	0	0	0	0
417	1	82	154	60	25.2994	-3.49	1	0	88.6667	0	88.6667	2	1	0	0	0	0	0	0	0	0
418	1	57	150	81	36	-2.325	1	0	34.1	1	34.1	1	0	1	0	0	0	0	0	0	0
419	0	70	170	72	24.9135	-1.747	0	0	88.6333	0	88.6333	0	0	0	0	0	0	0	0	0	0
420	1	61	157	67	27.1816	-4.429	0	1	4.43333	0	88.6	2	1	0	0	0	0	0	0	1	1
421	1	84				-2.48	1	1	3.63333	1	17.7667	2	1	0	0	0	0	0	0	0	0
422	1	82	165	49	17.9982	-2.845	2	1	11.6667	0	88.6	2	1	0	0	0	1	0	0	0	0
423	1	72	167	82	29.4023	-2.453	0	0	88.4333	0	88.4333	2	1	0	0	0	0	0	0	0	0
424	1	70	141	40	20.1197	-3.045	0	0	88.4333	0	88.4333	2	1	0	0	0	0	0	0	1	0
425	1	65	155	84	34.9636	-2.086	0	0	88.4333	0	88.4333	1	0	0	0	0	0	0	0	0	0
426	0	58	183	85	25.3815	-0.689	0	0	88.4	0	88.4	0	0	0	1	0	1	0	0	0	0
427	1	56	160	40	15.625	-4.045	2	0	88.4	0	88.4	2	1	1	0	0	0	0	0	1	0
428	0	73	173	72	24.0569	-4.635	2	0	88.3667	0	88.3667	0	0	1	0	0	0	0	0	0	0
429	1	62	158	73	29.2421	-1.476	0	0	88.3667	0	88.3667	1	0	0	0	0	0	0	0	0	0
430	1	83				-3.565	0	0	64.1	1	64.1	2	1	0	0	0	0	0	0	0	0
431	1	69	151	64	28.0689	-3.152	0	1	9.36667	1	11.1	2	1	0	0	0	0	0	0	0	0
432	1	63	166	82	29.7576	-2.411	0	1	3.16667	0	88.3	1	0	0	0	0	0	0	0	1	0
433	1	81	154	64	26.986	-4.553	0	0	88.2	0	88.2	2	1	0	0	0	0	0	0	0	0
434	1	73	145	55	26.1593	-2.777	1	0	88.2	0	88.2	2	1	0	0	0	0	0	0	1	0
435	1	59	164	62	23.0518	-2.233	0	0	88.2	0	88.2	1	0	0	0	0	1	0	0	1	0
436	1	62	163	80	30.1103	-2.33	0	0	88.2	0	88.2	0	0	0	0	0	0	0	0	0	0
437	1	80	153	50	21.3593	-2.783	0	0	56.8333	1	56.8333	2	1	0	0	0	0	0	0	0	0
438	1	75				-1.297	0	0	88.1667	0	88.1667	0	0	0	0	0	0	0	0	0	0
439	1	57	158	87	34.8502	-2.272	0	0	88.1667	0	88.1667	2	1	0	0	0	0	0	0	0	0
440	1	84	150	64	28.4444	-3.177	2	0	77.3667	1	77.3667	2	1	0	0	0	0	0	0	0	0
441	1	75				-3.473	0	0	88.1333	0	88.1333	2	1	0	0	0	0	0	0	1	1
442	1	65	155	75	31.2175	-3.531	0	0	88.1	0	88.1	2	1	0	1	0	0	0	0	1	0
443	1	75	162	65	24.7676	-1.667	1	0	88.1	0	88.1	0	0	0	0	0	0	0	0	0	0
444	0	68	179	90	28.089	-0.415	0	0	88.1	0	88.1	0	0	0	0	0	0	0	0	1	0
445	1	58	152	60	25.9695	-2.705	0	1	41.9667	0	88	1	0	0	0	0	1	0	0	1	0
446	1	74	155	52	21.6441	-3.688	0	0	87.9667	0	87.9667	2	1	0	0	0	0	0	0	1	0
447	0	58	171	70	23.939	-2.068	1	1	83.4333	0	87.9667	1	0	0	0	0	0	0	0	1	0
448	1	78	156	57	23.4221	-1.946	0	0	87.9667	0	87.9667	0	0	0	0	0	0	0	0	0	0
449	1	83	154	74	31.2026	-1.885	0	1	8.53333	0	87.9667	0	0	0	0	0	0	0	0	0	0
450	1	57	161	67	25.8478	-0.813	0	0	87.9667	0	87.9667	0	0	0	0	1	0	0	0	0	0
451	1	76	157	70	28.3987	-2.968	2	0	87.9667	0	87.9667	2	1	0	0	0	0	0	0	0	0
452	1	80	164	64	23.7954	-1.359	0	0	87.9667	0	87.9667	0	0	0	0	0	0	0	0	0	0
453	1	86	150	60	26.6667	-3.743	1	0	87.9	0	87.9	2	1	0	0	0	0	0	0	0	0
454	1	68	159	63	24.9199	-4.519	0	0	87.9	0	87.9	2	1	0	0	0	0	0	0	0	0
455	1	74	155	70	29.1363	-3.614	0	1	73.4333	0	87.9	1	0	0	0	0	0	0	0	0	0
456	1	68	170	87	30.1038	-1.599	0	0	87.9	0	87.9	0	0	0	0	0	0	0	0	0	0
457	1	82	151	47	20.6131	-3.61	0	0	87.8667	0	87.8667	2	1	0	0	0	0	0	0	0	0
458	1	75	158	50	20.0288	-3.9	0	0	87.8667	0	87.8667	2	1	0	0	0	0	0	0	0	0
459	1	50				-2.75	2	1	77.1333	0	87.8667	2	1	0	0	0	0	0	0	0	0
460	1	65	158	60	24.0346	-2.097	0	0	87.8667	0	87.8667	2	1	0	0	0	0	0	1	0	0
461	1	60	155	82	34.1311	-2.718	0	0	87.8667	0	87.8667	2	1	0	0	0	0	0	0	1	0
462	1	68	156	59	24.2439	-2.168	0	0	87.8667	0	87.8667	1	0	0	0	0	0	0	0	1	0
463	1	75				0.865	0	0	87.8667	0	87.8667	0	0	0	0	0	0	0	0	0	0
464	1	65	158	65	26.0375	-3.945	0	1	20.6	0	87.6	2	1	0	0	0	0	0	0	0	0
465	1	74	155	45	18.7305	-3.803	2	0	87.5	0	87.5	2	1	0	0	0	0	0	1	0	0
466	1	65	143	60	29.3413	-3.651	0	0	87.5	0	87.5	2	1	0	0	0	0	0	0	0	0
467	1	60	152	75	32.4619	-1.471	1	0	87.5	0	87.5	0	0	0	0	0	0	0	0	0	0
468	0	52	181	95	28.9979	-0.837	0	0	87.5	0	87.5	0	0	0	0	0	0	0	0	0	0
469	1	76	156	62	25.4767	-3.022	0	1	22.6333	1	86.0333	2	1	0	0	0	0	2	0	0	0
470	1	62	152	50	21.6413	-3.537	0	0	87.4667	0	87.4667	2	1	0	0	0	0	0	0	0	0
471	1	80	165	72	26.4463	-2.914	0	0	87.4667	0	87.4667	2	1	0	0	0	0	0	0	0	0
472	1	74	155	57	23.7253	-4.822	0	0	87.4333	0	87.4333	2	1	0	0	0	0	0	0	1	0
473	1	70	160	70	27.3437	-2.418	0	1	52.9667	0	87.4333	1	0	0	0	0	0	0	0	1	0
474	1	65				-0.791	0	0	87.4333	0	87.4333	0	0	0	0	0	0	0	0	0	0
475	1	77	153	47	20.0777	-4.351	1	0	46.2	1	46.2	0	0	0	0	1	0	2	0	0	0
476	0	71	177	85	27.1314	-1.834	1	0	37.3333	1	37.3333	1	0	0	0	0	0	0	0	1	0
477	1	80	162	65	24.7676	-2.887	0	1	47.0667	0	87.4	2	1	0	1	0	0	0	0	0	0
478	1	50	165	79	29.0174	-0.359	1	0	87.4	0	87.4	0	0	0	0	0	0	0	0	0	0
479	1	71				-2.514	1	0	12.4333	1	12.4333	2	1	0	0	0	0	2	1	1	0
480	1	74	152	62	26.8352	-2.88	0	0	74.0333	1	74.0333	2	1	0	0	0	0	0	0	0	0
481	0	51	174	84	27.7447	-1.416	0	0	87.2667	0	87.2667	0	0	0	0	0	0	0	0	0	0
482	1	53	166	60	21.7738	-2.69	0	0	87.2	0	87.2	2	1	0	0	0	0	0	0	0	0
483	1	82	148	65	29.6749	-2.27	0	0	87.2	0	87.2	1	0	0	0	0	0	0	0	1	0
484	0	71	168	85	30.1162	-1.721	0	0	87.2	0	87.2	0	0	0	0	0	0	0	0	0	0
485	1	71	158	75	30.0433	-1.387	0	0	87.2	0	87.2	0	0	0	0	0	0	0	0	0	0
486	1	70	151	72	31.5776	-3.486	0	0	87.1667	0	87.1667	2	1	0	0	0	1	0	0	0	0
487	1	73	147	61	28.229	-3.378	1	0	87.1667	0	87.1667	2	1	1	0	0	0	0	0	0	0
488	1	81	153	47	20.0777	-2.939	0	1	31.7	1	60.8	2	1	0	1	0	0	0	0	0	0
489	1	53	163	87	32.7449	-1.078	1	0	87.1667	0	87.1667	0	0	0	0	0	0	0	0	1	0
490	0	55				-1.505	1	1	67.1667	0	87.1333	0	0	1	0	0	0	0	0	1	0
491	1	83	152	40	17.313	-3.071	0	1	7.56667	0	87.1	1	0	0	0	0	0	0	0	0	0
492	1	74	167	65	23.3067	-3.337	2	1	15	1	59.5667	2	1	0	0	0	0	0	0	1	0
493	1	77				-3.515	2	1	48.7	1	54.4	1	0	0	0	0	0	0	0	1	0
494	0	70	158.5	47.3	18.8279	-2.833	1	1	62.4667	0	86.8333	2	1	1	0	0	0	0	0	0	0
495	1	65				-3.793	0	0	86.7	0	86.7	2	1	0	0	0	0	0	0	1	0
496	1	59	153	41.9	17.8991	-2.222	0	1	74.5	0	86.7	0	0	0	0	0	1	0	0	0	0
497	1	66	166	55	19.9594	-2.916	0	1	25.1	1	37.4333	2	1	0	0	0	0	0	0	0	0
498	1	82	157	57	23.1247	-2.64	0	0	52.8	1	52.8	1	0	0	0	0	0	0	0	0	0
499	1	74				-3.618	0	0	86.5	0	86.5	2	1	0	0	0	0	0	0	0	0
500	1	61				-3.291	0	0	86.5	0	86.5	2	1	0	1	0	0	0	0	1	0
501	1	69	161	72	27.7767	-2.288	0	0	86.5	0	86.5	1	0	1	0	0	0	0	0	0	0
502	1	68	160	82	32.0312	-1.917	0	0	86.5	0	86.5	1	0	0	0	0	0	0	0	0	0
503	1	89	155	50	20.8117	-3.537	2	1	19.9333	0	86.4667	2	1	0	0	0	0	0	0	0	0
504	1	74	170	61	21.1073	-3.869	2	0	86.4667	0	86.4667	0	0	0	0	0	1	0	0	0	0
505	1	77	145	59	28.0618	-1.732	0	0	86.4667	0	86.4667	1	0	0	0	0	0	0	1	0	0
506	1	67	157	62	25.1532	-0.891	0	0	86.4667	0	86.4667	0	0	0	0	0	0	0	0	1	0
507	1	67	151	77	33.7704	-1.537	0	0	86.4667	0	86.4667	0	0	0	0	0	0	0	0	0	0
508	1	71	152	60	25.9695	-3.264	0	0	86.3333	0	86.3333	0	0	0	1	0	0	0	1	0	0
509	1	84	151	70	30.7004	-3.166	2	1	53.8	0	86.3333	2	1	0	0	0	0	0	0	0	0
510	1	72	160	61	23.8281	-3.753	0	1	18.3667	0	86.3333	2	1	0	1	0	0	0	0	0	0
511	1	86	147	60	27.7662	-2.362	1	0	86.3333	0	86.3333	1	0	0	1	0	0	0	0	0	0
512	0	78	180	71	21.9136	-1.985	0	0	7.66667	1	7.66667	0	0	0	0	0	0	0	0	0	0
513	1	60	172	82	27.7177	-1.06	0	0	86.3333	0	86.3333	1	0	1	0	0	0	0	0	0	0
514	1	80	161	54	20.8325	-3.295	0	0	86.2667	0	86.2667	2	1	0	0	0	0	0	0	0	0
515	1	85	147	58	26.8407	-3.186	1	1	3.63333	0	86.2667	2	1	0	0	0	0	0	0	0	0
516	1	85	157	55	22.3133	-3.492	0	1	74.8	0	86.2667	2	1	0	1	0	0	0	0	0	0
517	1	77	148	48.9	22.3247	-2.926	0	0	86.2667	0	86.2667	2	1	0	0	0	0	0	1	0	0
518	1	74				-2.207	0	0	86.2667	0	86.2667	1	0	0	1	0	0	0	0	0	0
519	1	69	163	85	31.9922	-1.64	0	0	65.2667	1	65.2667	0	0	0	0	0	0	0	0	0	0
520	1	74	153	72	30.7574	-1.123	1	0	52.0333	1	52.0333	1	0	0	0	0	0	0	1	0	0
521	1	80				-3.405	0	0	49.6667	1	49.6667	2	1	0	0	0	0	0	0	0	0
522	1	65				-4.191	1	0	56.2333	1	56.2333	2	1	0	0	0	0	0	0	1	0
523	1	57	150	58	25.7778	-2.343	0	0	86.2333	0	86.2333	2	1	0	0	0	0	0	0	0	0
524	1	68	173	82	27.3982	-3.295	0	0	86.2333	0	86.2333	2	1	0	0	0	0	0	0	0	0
525	1	53	153	84	35.8836	-0.679	0	0	86.2333	0	86.2333	0	0	0	0	0	0	0	0	0	0
526	1	51	160.5	48.2	18.711	-1.04	0	1	65.2	0	86.1667	0	0	0	1	0	0	0	0	1	0
527	1	76				-4.43	2	1	37.1667	0	86.1333	0	0	0	0	0	0	0	0	0	0
528	1	55				-3.111	2	0	12.4667	1	12.4667	2	1	1	0	0	0	0	0	1	0
529	1	57				-0.523	1	1	28.8667	1	68.9333	0	0	0	0	0	0	0	0	0	0
530	1	77	152	75	32.4619	-3.999	1	0	86.0333	0	86.0333	2	1	0	0	0	0	0	0	0	0
531	0	60	166	67	24.3141	-2.045	0	0	86.0333	0	86.0333	0	0	0	0	0	0	0	0	0	0
532	0	51				-2.61	0	0	86	0	86	1	0	0	0	0	0	0	0	0	0
533	1	78	163	59	22.2063	-2.499	2	0	86	0	86	1	0	0	1	0	0	0	0	0	0
534	1	77				-1.759	2	0	86	0	86	2	1	0	0	0	0	0	0	0	0
535	1	78	165	70	25.7117	-2.295	0	1	35.9	0	85.9667	0	0	0	0	0	0	0	0	0	0
536	1	79	159	50	19.7777	-3.101	2	0	53.2	1	53.2	2	1	0	1	0	1	0	0	0	0
537	1	74	159	65	25.711	-3.31	0	0	53.7333	1	53.7333	2	1	0	0	0	0	0	0	0	0
538	1	77	162	90	34.2936	-2.454	0	0	85.8667	0	85.8667	0	0	0	0	0	0	0	0	0	0
539	1	73	159	100	39.5554	-2.17	0	0	64.8	1	64.8	0	0	0	0	0	0	0	0	1	0
540	1	75	151	58	25.4375	-3.046	0	0	85.8667	0	85.8667	2	1	0	0	0	0	0	0	0	0
541	0	85				-3.165	2	0	30.7	1	30.7	2	1	0	0	0	1	0	0	0	0
542	1	66	155	66	27.4714	-4.322	0	0	85.8333	0	85.8333	2	1	0	1	0	1	0	0	1	0
543	1	63	157	62	25.1532	-3	0	1	79.0667	0	85.8333	2	1	0	0	0	0	0	0	1	0
544	1	70	161	70	27.0051	-0.983	0	0	85.8333	0	85.8333	0	0	0	0	0	0	0	0	0	0
545	1	86	151	60	26.3146	-2.725	2	0	85.7667	0	85.7667	1	0	0	0	0	0	0	0	0	0
546	1	80	168	72	25.5102	-2.599	0	0	85.7667	0	85.7667	0	0	0	0	0	0	0	0	0	0
547	1	65	153	65	27.7671	-4.047	2	0	85.7667	0	85.7667	2	1	0	0	0	0	0	0	0	0
548	1	54	161	66	25.462	-2.649	0	1	45.9333	0	85.7667	0	0	0	0	0	1	0	0	1	0
549	1	77	156	62	25.4767	-4.201	0	0	37.4333	1	37.4333	2	1	0	0	0	0	0	0	0	0
550	1	69	158	72	28.8415	-2.131	1	0	19.1	1	19.1	0	0	0	0	0	0	0	0	0	0
551	1	50				-0.414	0	1	14.7667	0	85.7667	0	0	0	0	0	0	0	0	0	0
552	1	77	150	45	20	-3.223	0	1	7.8	0	85.7333	2	1	0	0	0	0	0	0	1	0
553	1	69	167	67	24.0238	-2.354	0	1	37.5333	0	85.6667	1	0	0	0	0	1	0	0	0	0
554	0	70				-3.127	2	0	85.5333	1	85.5333	2	1	1	0	0	0	0	0	1	0
555	1	68	158	57	22.8329	-3.179	0	0	85.6333	0	85.6333	1	0	0	0	0	0	0	0	0	0
556	0	76				-2.882	0	0	61.8333	1	61.8333	2	1	1	0	0	0	0	0	1	0
557	1	55	153	72	30.7574	-1.358	0	0	85.6333	0	85.6333	0	0	0	0	0	0	0	0	0	0
558	1	88	155	65	27.0552	-3.505	1	0	85.6	0	85.6	2	1	0	0	0	0	0	0	0	0
559	1	64	160	65	25.3906	-2.576	0	0	51.8667	1	51.8667	2	1	0	1	0	0	0	0	0	0
560	1	77	155	56	23.3091	-3.378	1	1	41.0333	0	85.6	0	0	0	0	0	0	0	0	1	1
561	0	59	185	123	35.9386	-2.58	0	0	85.6	0	85.6	2	1	1	1	0	0	0	0	1	0
562	1	65				-3.087	1	0	29.3333	1	29.3333	2	1	0	0	0	0	0	0	0	0
563	0	60	180	97	29.9383	-0.596	0	0	85.6	0	85.6	0	0	0	0	0	0	0	0	0	0
564	1	76	152	55	23.8054	-3.228	2	0	85.5333	0	85.5333	2	1	0	0	0	0	0	0	0	0
565	1	78	160	71	27.7344	-1.167	0	0	85.5333	0	85.5333	1	0	0	0	0	1	0	0	0	0
566	1	79				-3.145	2	1	17.9667	0	85.5	0	0	0	0	0	0	0	1	1	0
567	0	58	178	96	30.2992	-2.449	0	1	70.6333	0	85.4667	0	0	0	0	0	0	0	0	0	0
568	1	80				-3.683	1	0	85.4	0	85.4	2	1	0	0	0	0	0	1	0	0
569	1	73	152	62	26.8352	-3.56	0	0	85.4	0	85.4	1	0	0	1	0	0	0	0	1	0
570	1	54	154	60	25.2994	-2.982	0	0	85.4	0	85.4	2	1	0	1	0	0	0	0	0	0
571	1	69				-3.99	1	0	10.2667	1	10.2667	2	1	0	0	0	0	0	0	0	1
572	1	79	152	62	26.8352	-3.5	2	0	85.3667	0	85.3667	2	1	0	0	0	0	0	0	0	0
573	1	75	162	69	26.2917	-1.757	1	0	7.9	1	7.9	0	0	0	0	0	0	0	0	0	0
574	0	68	165	75	27.5482	-1.354	1	0	85.3667	0	85.3667	0	0	1	0	0	0	0	0	1	0
575	1	71	153	44	18.7962	-2.965	0	0	85.3	0	85.3	2	1	0	0	0	0	0	0	1	1
576	1	82	153	63	26.9127	-2.684	0	1	43.0333	0	85.3	2	1	0	0	0	0	0	0	0	0
577	1	70	161	70	27.0051	-1.72	0	0	85.3	0	85.3	1	0	0	0	0	0	0	0	0	0
578	1	51	172	75	25.3515	0.816	0	0	85.3	0	85.3	0	0	0	0	0	0	0	0	0	0
579	0	75	170	52	17.9931	-3.676	2	1	16	1	79.8333	2	1	1	0	0	0	0	0	0	0
580	1	81				-2.775	2	1	22.6333	0	85.1667	1	0	0	0	0	0	0	1	0	0
581	0	52	167	66.8	23.9521	-3.259	0	1	72.4667	0	84.9333	0	0	1	0	0	0	0	0	1	0
582	0	65	168	59	20.9042	-2.809	1	0	84.9333	0	84.9333	1	0	0	0	0	0	0	0	0	0
583	0	55	165	87	31.9559	-2.805	1	0	9.03333	1	9.03333	2	1	1	0	0	0	0	0	1	0
584	1	65	156	58	23.833	-2.391	0	0	28.2333	1	28.2333	1	0	1	0	0	0	0	0	1	0
585	1	80	150	47	20.8889	-2.931	2	0	84.9	0	84.9	2	1	1	1	0	1	0	0	1	0
586	1	71	165	67	24.6097	-3.066	0	0	84.9	0	84.9	2	1	0	0	0	0	0	0	0	0
587	0	70	168	91	32.2421	-1.689	0	0	84.9	0	84.9	1	0	1	0	0	0	0	0	0	0
588	1	69				-1.481	1	0	84.9	0	84.9	2	1	0	0	0	0	0	0	0	0
589	1	76				-4.786	2	1	47.0333	1	51.0667	2	1	1	0	0	0	0	0	1	0
590	1	79				-3.036	0	0	84.8333	0	84.8333	2	1	0	0	0	0	0	0	0	0
591	1	78				-2.712	1	0	84.8333	0	84.8333	1	0	0	0	0	0	0	0	0	0
592	0	63	183	89	26.5759	-1.832	1	0	84.8333	0	84.8333	1	0	1	0	0	0	0	0	0	0
593	0	51	175	85	27.7551	-1.975	0	0	84.8333	0	84.8333	1	0	1	0	0	0	0	0	1	0
594	1	66	165	86	31.5886	-0.198	0	0	84.8333	0	84.8333	1	0	0	0	0	0	0	0	0	0
595	1	71	173	57	19.0451	-4.956	1	1	33.7	0	84.8	2	1	0	0	0	1	0	0	1	0
596	1	72				-3.667	2	1	26.6	1	77.6	2	1	1	0	0	0	0	0	1	0
597	1	71				-3.982	0	0	84.4667	0	84.4667	2	1	0	0	0	0	0	0	1	0
598	1	70	160	67	26.1719	-2.797	0	0	84.4667	0	84.4667	1	0	0	0	0	0	0	0	0	0
599	0	59	167	80	28.6851	-2.543	1	0	64.3667	1	64.3667	1	0	1	0	0	0	0	0	0	0
600	1	68	168	61	21.6128	-3.469	0	0	84.4667	0	84.4667	2	1	0	0	0	0	0	0	0	0
601	0	67	173	91	30.4053	-1.072	0	0	84.4667	0	84.4667	0	0	0	0	0	0	0	0	0	0
602	1	72	157	38	15.4164	-5.477	1	0	83.6667	1	83.6667	2	1	0	0	0	0	0	0	0	0
603	1	77	161	68	26.2336	-3.294	0	0	76.9333	1	76.9333	2	1	0	0	0	0	0	0	0	0
604	0	66	171	60	20.5191	-4.277	1	0	37.6	1	37.6	1	0	0	0	0	0	0	0	1	0
605	0	78	162	78	29.7211	-2.36	0	0	84.4	0	84.4	1	0	0	0	0	0	0	0	0	0
606	1	60	155	90	37.461	-2.44	0	0	84.4	0	84.4	2	1	0	1	0	0	0	0	0	0
607	1	66	157	90	36.5126	-2.412	0	0	84.4	0	84.4	1	0	0	0	0	0	0	0	0	0
608	0	74	171	70	23.939	-3.505	2	0	57.8667	1	57.8667	2	1	1	0	0	0	0	0	1	0
609	1	64	166	64	23.2254	-2.235	0	0	84.3667	0	84.3667	1	0	0	0	0	0	0	0	1	0
610	1	66	157	68	27.5873	-2.535	1	0	84.3667	0	84.3667	2	1	0	0	0	0	0	0	0	0
611	0	68	176			-1.673	0	0	84.3667	0	84.3667	1	0	1	0	0	0	0	0	0	0
612	1	71	162	85	32.3884	-0.836	0	0	84.3667	0	84.3667	0	0	0	0	0	0	0	0	0	0
613	1	81	147	41	18.9736	-4.252	0	0	80.2667	1	80.2667	2	1	0	0	0	0	0	0	0	0
614	1	80	160	42	16.4062	-3.197	0	0	84.2333	0	84.2333	2	1	0	0	0	0	0	0	0	0
615	1	64	159	64	25.3155	-3.178	0	0	84.2333	0	84.2333	2	1	0	0	0	0	0	0	0	0
616	1	50	152	87	37.6558	-1.289	0	0	84.2	0	84.2	0	0	0	0	0	0	0	1	0	0
617	1	77				-3.145	0	0	84.1667	0	84.1667	2	1	0	0	0	0	0	1	0	0
618	0	69	187	110	31.4564	-2.849	1	0	84.1667	0	84.1667	2	1	0	1	0	1	0	0	0	0
619	1	64	168	87	30.8248	-2.279	0	0	84.1667	0	84.1667	1	0	0	1	0	1	0	0	1	0
620	0	64	173	79	26.3958	-1.626	0	0	84.1667	0	84.1667	0	0	0	0	0	0	0	0	1	0
621	0	58				-0.577	0	0	84.1667	0	84.1667	0	0	0	0	0	0	0	0	1	0
622	1	68	166	63	22.8625	-3.269	0	0	84.1333	0	84.1333	1	0	0	0	0	1	0	0	0	0
623	0	68	155	81	33.7149	-2.738	1	0	79.9333	1	79.9333	2	1	0	0	0	0	0	0	1	0
624	1	67	150	72	32	-2.285	0	0	84.1333	0	84.1333	1	0	0	0	0	0	0	0	0	0
625	0	53	178	93	29.3524	-2.875	1	0	84.1333	0	84.1333	2	1	1	0	0	0	0	0	1	0
626	1	68	150	55	24.4444	-3.267	0	0	84	0	84	2	1	0	0	0	0	0	0	0	0
627	1	76	163	73	27.4756	-1.686	2	0	84	0	84	0	0	0	0	0	0	0	0	0	0
628	0	81	169	70	24.5089	-2.98	0	0	84	0	84	2	1	1	0	0	0	0	0	0	0
629	0	59				-0.147	0	0	84	0	84	0	0	1	0	0	0	0	0	0	0
630	1	73				-3.832	2	0	36.0333	1	36.0333	2	1	0	0	0	0	0	0	1	0
631	1	61	147	49	22.6757	-3.575	0	0	83.9667	0	83.9667	2	1	0	0	0	0	0	0	0	0
632	1	67	137	63	33.566	-3.545	0	0	83.9667	0	83.9667	2	1	0	0	0	0	0	0	0	0
633	1	66	157	72	29.2101	-1.613	0	0	83.9667	0	83.9667	1	0	0	0	0	0	0	0	0	0
634	0	50	191	105	28.7821	-1.259	1	0	83.9667	0	83.9667	0	0	1	0	0	0	0	0	0	0
635	1	74	157	72	29.2101	-1.462	0	0	83.9667	0	83.9667	0	0	0	1	0	0	0	0	0	0
636	1	61	159	50	19.7777	-3.403	0	0	83.7667	0	83.7667	2	1	0	0	0	0	0	0	0	0
637	1	78				-3.38	0	0	36.5	1	36.5	2	1	0	0	0	0	0	0	0	0
638	1	54	162	69	26.2917	-1.112	0	0	83.7667	0	83.7667	0	0	0	0	0	0	0	0	0	0
639	0	80	176	95	30.6689	0.21	0	0	83.7667	0	83.7667	1	0	0	0	0	0	0	0	0	0
640	1	74	151	48	21.0517	-3.559	0	1	77.2667	0	83.7333	2	1	0	0	0	0	0	0	0	0
641	1	62	165	70	25.7117	-2.291	0	0	83.7333	0	83.7333	0	0	0	1	0	0	0	0	0	0
642	1	87	151	70	30.7004	-3.145	0	0	83.7333	0	83.7333	2	1	0	0	0	0	0	0	0	0
643	1	56	161	53	20.4467	-3.086	0	0	83.6667	0	83.6667	2	1	1	0	0	1	0	0	0	0
644	1	58	167	76	27.2509	-2.786	0	0	83.5667	0	83.5667	0	0	0	0	0	0	0	0	0	0
645	1	76	166	71	25.7657	-2.019	0	0	83.5667	0	83.5667	1	0	0	0	0	0	0	0	0	0
646	0	50	174	85	28.075	-0.79	1	0	83.5667	0	83.5667	0	0	0	0	0	0	0	0	1	0
647	1	61	159	65	25.711	-0.793	0	0	83.5667	0	83.5667	1	0	0	0	0	0	0	0	0	0
648	0	58	177	93	29.685	-0.559	1	0	83.5667	0	83.5667	0	0	0	0	0	0	0	0	1	0
649	1	79	162	90	34.2936	-2.373	0	0	83.5333	0	83.5333	0	0	0	0	0	0	0	0	0	0
650	1	68	165	59	21.6713	-2.023	0	0	83.5333	0	83.5333	1	0	0	0	0	0	0	0	0	0
651	1	63	165	62	22.7732	-1.881	0	0	83.5333	0	83.5333	0	0	0	0	0	0	0	0	0	0
652	1	66	168	85	30.1162	-0.677	0	0	83.5333	0	83.5333	0	0	0	0	0	1	0	0	0	0
653	1	70	160	58	22.6562	-4.779	0	0	83.5	0	83.5	2	1	0	0	0	1	0	0	0	0
654	0	71	160	57	22.2656	-2.143	0	0	83.5	0	83.5	1	0	1	0	0	0	0	0	1	0
655	0	50	172	75	25.3515	-2.713	0	0	83.5	0	83.5	2	1	1	1	0	0	0	0	1	0
656	0	50	172	65	21.9713	-1.164	0	0	83.5	0	83.5	0	0	0	0	0	0	0	0	0	0
657	1	67				-2.542	0	1	28.9333	0	83.4333	2	1	0	0	0	0	0	0	0	0
658	0	80	167	73	26.1752	-1.895	0	1	21.2333	0	83.4333	0	0	0	0	0	0	0	0	0	0
659	1	63	162	68	25.9107	-3.564	0	1	7.53333	0	83.4	2	1	0	0	0	0	0	0	0	0
660	1	75				-1.445	0	1	23.9667	0	83.3333	0	0	0	0	0	0	0	0	0	0
661	1	75	153	64	27.3399	-2.881	2	1	12.2667	0	83.3	1	0	0	0	0	0	0	0	0	0
662	1	73	164	87	32.3468	-2.737	1	0	83.3	0	83.3	2	1	0	0	0	0	0	0	1	0
663	1	56	159	80	31.6443	-1.473	1	0	83.3	0	83.3	1	0	0	0	0	0	0	0	1	0
664	1	69	159	66	26.1066	-2.353	1	0	83.3	0	83.3	0	0	0	0	0	0	0	0	0	0
665	0	64	165	59	21.6713	-2.971	0	0	83.2667	0	83.2667	2	1	0	0	0	0	0	0	0	0
666	1	63	160	75	29.2969	-1.879	0	0	83.2667	0	83.2667	1	0	0	0	0	0	0	0	1	0
667	1	61	160	67	26.1719	-0.011	0	0	83.2667	0	83.2667	0	0	0	0	0	0	0	0	1	0
668	1	76				-2.378	0	1	39.5	0	83.2333	1	0	0	0	0	1	0	0	0	0
669	1	72				-3.766	1	0	83.2	0	83.2	2	1	0	0	0	0	0	0	1	0
670	0	70	165	60	22.0386	-3.511	0	0	83.2	0	83.2	2	1	0	0	0	0	0	0	0	0
671	1	73	150	50	22.2222	-2.735	1	1	81.2	0	83.2	2	1	0	1	0	0	0	0	0	0
672	1	63	173	65	21.7181	-2.393	1	1	29.4667	0	83.2	1	0	1	0	0	0	0	0	1	0
673	1	67	148	51	23.2834	-1.555	2	0	83.2	0	83.2	1	0	0	0	0	0	0	0	1	0
674	0	69	168	60	21.2585	-1.522	1	0	83.2	0	83.2	0	0	0	0	0	0	0	0	1	0
675	1	82	149	65	29.278	-2.778	1	0	83.2	0	83.2	2	1	0	0	0	0	0	0	0	0
676	1	62	180	80.4	24.8148	-2.288	0	1	62.7667	0	83.0667	0	0	1	0	0	0	0	0	0	0
677	1	55	157	55	22.3133	-3.634	0	1	31.6333	0	83.0333	0	0	1	0	0	0	0	0	1	0
678	1	63	154	74	31.2026	-2.479	0	0	83	0	83	1	0	0	0	0	0	0	0	0	0
679	1	64	163	68	25.5937	-2.825	0	0	83	0	83	1	0	0	0	0	0	0	0	1	0
680	1	59				-0.441	0	0	83	0	83	0	0	0	1	0	1	0	0	0	0
681	1	71	163	66	24.841	-2.58	0	0	82.9667	0	82.9667	0	0	0	0	0	0	0	0	1	0
682	1	65	167	55	19.721	-2.101	0	0	82.9667	0	82.9667	1	0	0	0	0	0	0	0	0	0
683	1	81				-2.782	0	0	82.9667	0	82.9667	2	1	0	0	0	0	0	0	0	1
684	1	56	161	64	24.6904	-0.981	0	0	82.9667	0	82.9667	0	0	0	0	0	0	0	0	0	0
685	1	51	163	85	31.9922	-0.443	1	0	82.9667	0	82.9667	0	0	0	1	0	0	0	0	0	0
686	0	81	164	65	24.1672	0.082	0	1	37.3333	1	61.8	2	1	0	0	0	0	0	0	0	0
687	1	71	154	45	18.9745	-4.065	0	0	38.3333	1	38.3333	2	1	0	0	0	0	0	0	1	0
688	1	80	155	65	27.0552	-2.961	0	0	10.8667	1	10.8667	2	1	0	1	0	0	0	0	0	0
689	1	69	158	70	28.0404	-2.215	0	0	82.8333	0	82.8333	2	1	0	0	0	0	0	0	0	1
690	1	82	155	45	18.7305	-3.454	2	0	82.8333	0	82.8333	2	1	0	0	0	0	0	0	0	0
691	1	74	150	55	24.4444	-4.107	0	0	82.8	0	82.8	2	1	0	1	0	0	0	0	0	0
692	0	55	173	95	31.7418	-3.02	0	0	82.8	0	82.8	2	1	1	0	0	0	0	0	1	0
693	1	80				-2.936	0	0	82.8	0	82.8	2	1	0	0	0	0	0	0	0	0
694	1	55				-0.829	0	0	82.8	0	82.8	0	0	0	0	0	0	0	0	0	0
695	0	50				-0.518	0	0	82.8	0	82.8	0	0	0	1	0	0	0	0	0	0
696	1	72	165	70	25.7117	-2.925	0	0	82.3667	0	82.3667	2	1	0	0	0	0	0	0	0	0
697	1	69	162	66	25.1486	-3.721	1	0	82.3667	0	82.3667	2	1	0	1	0	0	0	0	1	0
698	1	80	152	65	28.1337	-2.673	0	0	82.3667	0	82.3667	0	0	0	0	0	0	0	0	0	0
699	1	59	168	105	37.2024	-1.269	0	0	82.3667	0	82.3667	0	0	0	0	0	0	0	0	0	0
700	1	60	169	82	28.7105	-0.91	0	0	82.3667	0	82.3667	0	0	0	0	0	0	0	0	1	0
701	1	75	152	45	19.4771	-5.736	2	0	82.3667	0	82.3667	2	1	0	0	0	0	0	0	0	1
702	1	77	150	45	20	-3.27	0	0	82.3333	0	82.3333	2	1	0	0	0	0	0	0	0	0
703	1	71	165	75	27.5482	-3.306	2	0	82.3333	0	82.3333	2	1	0	1	0	1	0	0	1	0
704	0	76	161	65	25.0762	-1.932	0	0	82.3333	0	82.3333	1	0	0	0	0	0	0	0	0	0
705	1	71				-2.173	0	0	82.3333	0	82.3333	2	1	0	1	0	1	0	0	0	1
706	0	54	179	81	25.2801	-1.829	0	0	82.3333	0	82.3333	1	0	1	0	0	1	0	0	0	0
707	1	67	164	76	28.257	-4.099	2	0	82.2667	0	82.2667	2	1	0	0	0	0	0	0	1	0
708	1	66				-3.27	2	0	82.2667	0	82.2667	2	1	0	0	0	0	0	0	1	0
709	0	63				-2.67	1	0	82.2667	0	82.2667	2	1	0	1	0	0	0	0	0	0
710	1	84	164	63	23.4236	-2.797	0	0	47.5	1	47.5	1	0	0	1	0	0	0	0	0	0
711	1	55	155	61	25.3902	-2.14	0	0	82.2667	0	82.2667	1	0	0	0	0	0	0	0	1	0
712	1	64	161	80	30.863	-1.285	0	0	82.2667	0	82.2667	1	0	0	0	0	0	0	0	1	0
713	1	78	159	75	29.6665	0.11	1	0	82.2667	0	82.2667	0	0	0	0	0	0	0	0	0	0
714	1	83				-3.9	2	0	82.1333	0	82.1333	2	1	0	0	0	1	0	0	0	1
715	1	65	158	65	26.0375	-2.698	0	0	82.1333	0	82.1333	2	1	0	1	0	0	0	0	1	0
716	1	62	167	67	24.0238	-1.573	0	0	82.1333	0	82.1333	1	0	0	0	0	0	0	0	0	0
717	1	56	156	92	37.8041	0.255	1	0	82.1333	0	82.1333	0	0	0	0	0	0	0	0	0	0
718	0	71	172	92	31.0979	-3.282	1	1	0.5	1	12.8	2	1	0	0	0	0	0	0	0	0
719	1	76	149	65	29.278	-3.537	1	0	81.9	0	81.9	2	1	0	0	0	0	0	0	0	0
720	1	82	160	65	25.3906	-2.943	0	0	81.9	0	81.9	2	1	0	0	0	0	0	0	0	0
721	0	54				-1.868	0	0	81.9	0	81.9	0	0	0	1	1	0	2	0	0	0
722	0	60	176	105	33.8972	-1.383	0	0	81.9	0	81.9	0	0	0	0	0	0	0	0	0	0
723	0	57	170	61	21.1073	-1.538	1	0	81.9	0	81.9	1	0	1	1	0	1	0	0	1	0
724	1	62				-2.773	0	1	50.2	0	81.9	2	1	0	0	0	0	0	0	0	0
725	0	78	157	65	26.3702	-2.664	1	0	65.4667	1	65.4667	2	1	0	0	0	0	0	0	0	0
726	1	60	162	95	36.1988	-1.856	0	1	43.8667	0	81.8333	1	0	0	1	0	0	0	0	1	0
727	1	66	167	82	29.4023	-2.845	0	0	81.8333	0	81.8333	2	1	0	0	0	0	0	0	0	0
728	1	66	151	98	42.9806	-1.655	0	0	81.8333	0	81.8333	0	0	0	0	0	0	0	0	0	0
729	1	72				-1.309	0	0	81.8333	0	81.8333	0	0	0	0	0	0	0	0	0	1
730	0	87	171	85	29.0688	-0.793	0	0	38.7	1	38.7	0	0	0	0	0	0	0	0	0	0
731	1	57	162	76	28.959	-0.632	0	0	81.8333	0	81.8333	0	0	0	0	0	0	0	0	0	0
732	1	72	158	45	18.026	-3.391	2	0	81.8	0	81.8	2	1	0	0	0	1	0	0	0	0
733	1	83				-2.518	0	0	81.8	0	81.8	2	1	0	1	0	0	0	0	0	0
734	0	69				-1.801	1	0	77.5667	1	77.5667	0	0	0	0	0	0	0	0	0	0
735	1	73	167	65	23.3067	-1.719	0	0	81.8	0	81.8	0	0	0	0	0	0	0	0	1	0
736	0	58	184	72	21.2665	-2.627	1	0	81.8	0	81.8	2	1	0	0	0	0	0	0	0	0
737	1	50				-0.815	0	0	81.8	0	81.8	0	0	0	0	0	0	0	0	0	0
738	1	82				-1.027	1	1	54.2333	0	81.8	1	0	0	1	0	0	0	0	0	0
739	0	67	164	70	26.0262	-0.665	0	0	68.7	1	68.7	0	0	1	0	0	0	0	0	0	0
740	1	83				-4.364	0	0	56.7333	1	56.7333	2	1	0	1	0	0	0	0	0	0
741	0	60				-2.818	1	0	81.6667	0	81.6667	2	1	1	0	0	0	0	0	1	0
742	1	69	160	70	27.3437	-1.685	0	0	81.6667	0	81.6667	0	0	0	0	0	0	0	0	0	0
743	0	53				-1.331	0	0	81.6667	0	81.6667	0	0	0	0	0	0	0	0	0	0
744	0	60	165	105	38.5675	0.188	0	0	81.6667	0	81.6667	0	0	0	0	0	0	0	0	0	0
745	0	65				-4.073	0	1	18.8333	0	81.5	2	1	1	0	0	0	0	0	1	0
746	1	81				-1.745	2	1	2.86667	1	57.0667	0	0	0	0	0	0	0	0	1	0
747	1	75	155	63	26.2227	-3.35	2	0	81.4333	0	81.4333	2	1	0	0	0	1	0	0	0	0
748	1	82	155	70	29.1363	-2.229	0	0	81.4333	0	81.4333	1	0	0	0	0	0	0	0	0	0
749	1	59	152	85	36.7902	-2.062	0	1	67.9	0	81.4333	0	0	0	1	0	0	0	0	0	0
750	0	73				-1.39	1	1	75.1	0	81.4333	0	0	0	0	0	0	0	0	0	0
751	1	71	160	70	27.3437	-1.335	0	0	81.4333	0	81.4333	0	0	0	0	0	0	0	0	0	0
752	1	74				-0.868	1	0	81.4333	0	81.4333	0	0	0	0	0	0	0	0	0	0
753	0	63				-1.091	0	0	81.4333	0	81.4333	0	0	0	0	0	0	0	0	0	0
754	1	63				-0.306	0	0	81.4333	0	81.4333	0	0	0	1	0	0	0	0	0	0
755	1	52	155	85	35.3798	5.299	0	0	81.4333	0	81.4333	0	0	0	0	0	0	0	0	0	0
756	1	92				-3.918	1	0	81.3333	0	81.3333	2	1	0	0	0	0	0	0	0	0
757	1	67				-3.264	0	0	81.3333	0	81.3333	2	1	0	0	0	0	0	0	0	0
758	1	67				-2.882	0	0	81.3333	0	81.3333	2	1	0	0	0	0	0	0	0	0
759	1	75				-1.505	0	0	81.3333	0	81.3333	0	0	0	0	0	0	0	0	1	0
760	1	73				0.784	1	0	81.3333	0	81.3333	0	0	0	1	0	0	0	0	0	0
761	1	74				-1.691	0	0	29.7333	1	29.7333	0	0	0	0	0	0	0	0	0	0
762	1	51				-0.784	0	0	81.2	0	81.2	0	0	0	0	1	0	2	0	0	0
763	1	60				0.387	0	0	81.2	0	81.2	0	0	0	0	0	0	0	0	1	0
764	1	85	145	76.2	36.2426	-2.953	0	1	24.4333	0	81.1667	2	1	0	0	0	0	0	0	0	0
765	1	82				-2.423	0	0	81.1	0	81.1	0	0	0	0	0	1	0	0	0	0
766	1	76				-2.436	0	0	81.1	0	81.1	1	0	0	0	0	0	0	0	0	0
767	1	65				-2.718	0	0	81.1	0	81.1	2	1	0	1	0	0	0	0	0	0
768	1	72				-1.874	0	0	81.1	0	81.1	0	0	0	0	0	0	0	0	0	0
769	1	71				-1.162	0	0	10.2667	1	10.2667	0	0	0	0	0	0	0	0	1	0
770	1	74				-3.459	2	0	80.9667	0	80.9667	2	1	0	0	0	0	0	0	0	0
771	1	72	150	72.3	32.1333	-2.667	2	1	52.4	0	80.9667	2	1	0	0	0	1	0	1	0	0
772	1	75				-2.198	0	0	27.9667	1	27.9667	0	0	0	0	0	0	0	0	0	0
773	1	81				-4.4	0	0	80.9667	0	80.9667	2	1	0	0	0	0	0	0	0	0
774	1	54				-1.509	1	0	80.9667	0	80.9667	0	0	0	0	0	0	0	0	0	0
775	1	62				-5.855	2	0	80.9333	1	80.9333	2	1	0	0	0	0	0	0	1	0
776	1	81				-3.505	0	0	41.6333	1	41.6333	2	1	0	0	0	0	0	0	1	1
777	1	74				-3.027	0	0	80.8667	0	80.8667	2	1	0	0	0	0	0	0	0	0
778	0	59				-3.182	0	0	80.8667	0	80.8667	2	1	0	0	0	0	0	0	0	0
779	1	71				-2.514	1	0	80.7667	0	80.7667	2	1	0	0	0	0	0	0	0	0
780	1	82				-4.045	2	0	80.7333	0	80.7333	2	1	0	0	0	0	0	0	0	0
781	1	83				-2.541	0	0	80.7333	0	80.7333	2	1	0	0	0	0	0	0	1	0
782	1	88				-2.486	2	0	80.7333	0	80.7333	1	0	0	0	0	0	0	0	0	0
783	0	61				-3.582	1	0	48.1333	1	48.1333	2	1	1	0	0	0	0	0	1	0
784	1	83				-1.931	0	0	80.7333	0	80.7333	1	0	0	0	0	0	0	0	0	0
785	1	60				-1.618	0	0	80.7333	0	80.7333	0	0	0	0	0	0	0	0	1	0
786	1	54				-1.082	0	0	80.7333	0	80.7333	0	0	0	0	0	0	0	0	0	0
787	1	70				-3.649	2	0	80.7	0	80.7	2	1	0	0	0	0	0	0	1	0
788	0	63				-2.8	1	0	80.7	0	80.7	2	1	0	0	0	0	0	0	0	0
789	1	63				-4.09	1	0	80.6333	0	80.6333	2	1	0	0	0	0	0	0	1	0
790	1	68				-2.218	0	0	80.6333	0	80.6333	1	0	0	1	0	0	0	0	0	0
791	1	70				-1.855	0	0	80.6333	0	80.6333	1	0	0	0	0	1	0	0	1	0
792	1	69				-1.532	1	0	80.6333	0	80.6333	1	0	0	0	0	0	0	0	0	0
793	1	78				-1.514	0	0	80.6333	0	80.6333	0	0	0	0	0	0	0	0	1	1
794	0	65				-1.627	1	0	32.8333	1	32.8333	0	0	0	0	0	0	0	0	0	0
795	1	74	161	65	25.0762	-2.887	1	1	35.0333	1	58.1	0	0	0	0	0	0	0	0	1	0
796	1	72	170	91	31.4879	-2.633	2	1	70.6333	0	80.3333	2	1	0	0	0	0	0	1	0	0
797	1	70				-3.313	1	0	27.0667	1	27.0667	1	0	0	0	0	0	0	0	0	0
798	1	62	160	84	32.8125	-2.737	1	0	62.9333	1	62.9333	2	1	0	0	0	0	0	0	0	0
799	1	71				-4.491	1	0	80.2667	0	80.2667	2	1	0	0	0	0	0	0	0	0
800	1	61				-3.291	0	0	80.2667	0	80.2667	2	1	0	0	0	0	0	0	0	0
801	1	65				-2.27	0	0	80.2667	0	80.2667	0	0	0	0	0	0	0	0	0	0
802	0	57				-2.176	0	0	80.2667	0	80.2667	0	0	1	0	0	0	0	0	0	0
803	1	82				-2.027	0	0	80.2667	0	80.2667	1	0	0	0	0	0	0	0	0	0
804	1	82				-1.694	0	0	80.2667	0	80.2667	0	0	0	0	0	0	0	0	0	0
805	0	50				-2.9	0	0	80.2667	0	80.2667	2	1	1	1	0	0	0	0	0	0
806	0	81				-1.209	0	0	80.2667	0	80.2667	0	0	1	0	0	1	0	0	0	0
807	1	75				-3.676	0	0	15.2667	1	15.2667	2	1	0	0	0	0	0	0	1	0
808	1	76				-3.405	0	1	0.666667	1	62.8667	2	1	0	0	0	0	0	0	0	0
809	1	65				-3.491	0	1	64.9	0	80.1667	2	1	0	0	0	0	0	0	0	0
810	1	76				-3.109	0	0	80.1667	0	80.1667	2	1	0	0	0	0	0	0	0	0
811	1	54				-2.691	0	0	80.1667	0	80.1667	2	1	0	1	0	0	0	0	0	0
812	1	67				-2.045	0	0	80.1667	0	80.1667	1	0	0	0	0	0	0	0	0	0
813	1	69				-2.6	0	0	80.1667	0	80.1667	2	1	0	0	0	0	0	0	0	0
814	1	72				-3.7	0	1	75.3	0	80.0333	2	1	0	0	0	0	0	0	0	0
815	1	82				-2.315	0	0	32.6	1	32.6	0	0	0	0	0	0	0	0	0	0
816	0	69				-3.316	2	0	80.0333	0	80.0333	2	1	0	0	0	0	0	0	0	0
817	0	68				-2.235	0	0	2.73333	1	2.73333	0	0	0	0	0	0	0	0	0	0
818	1	68				-1.727	0	0	80.0333	0	80.0333	1	0	0	1	0	0	0	0	0	0
819	0	60				-0.791	0	0	80.0333	0	80.0333	0	0	0	0	0	0	0	0	0	0
820	1	56				-0.682	1	0	80.0333	0	80.0333	0	0	0	0	0	0	0	0	1	0
821	1	87				-2.09	2	0	80.0333	0	80.0333	2	1	0	0	0	0	0	0	0	0
822	1	84				-3.636	0	0	79.9333	0	79.9333	2	1	0	0	0	0	0	0	0	0
823	1	71				-2.622	0	0	79.9333	0	79.9333	1	0	0	0	0	0	0	0	0	0
824	1	62				-2.297	1	1	45.2667	0	79.9333	0	0	0	0	0	0	0	0	0	0
825	1	70				-3.136	1	0	70.4	1	70.4	2	1	0	0	0	0	0	0	0	0
826	1	61				-2.564	0	0	79.9333	0	79.9333	2	1	0	0	0	1	0	0	0	0
827	0	64				-1.331	0	0	79.9333	0	79.9333	0	0	0	0	0	0	0	0	0	0
828	1	59				-1.18	0	0	79.9333	0	79.9333	0	0	0	0	0	0	0	0	0	0
829	1	74				-2.391	0	0	79.9333	0	79.9333	2	1	0	0	0	0	0	0	0	0
830	1	64				-2.718	0	0	79.9333	0	79.9333	2	1	0	0	0	0	0	0	0	0
831	1	66				-4.018	1	0	79.8	0	79.8	2	1	0	0	0	0	0	1	1	0
832	1	77				-3.568	2	0	56.1	1	56.1	2	1	0	0	0	0	0	0	1	0
833	1	90				-3.427	0	1	42.0333	0	79.8	2	1	0	0	0	0	0	0	0	0
834	1	88				-3.664	2	0	56.8	1	56.8	2	1	0	0	0	0	0	0	0	0
835	1	58				-3.345	1	0	79.8	0	79.8	2	1	1	1	0	1	0	0	0	0
836	1	80				-2.081	0	0	79.8	0	79.8	0	0	0	0	0	0	0	0	0	0
837	1	79				-2.645	0	0	79.8	0	79.8	2	1	0	0	0	0	0	0	0	0
838	1	68				-3.288	1	0	79.7	0	79.7	2	1	0	0	0	0	0	0	1	0
839	1	74				-3.809	0	0	9.66667	1	9.66667	2	1	0	0	0	1	0	0	0	0
840	1	78				-3.909	2	0	78.0333	1	78.0333	2	1	0	0	0	0	0	0	0	0
841	0	53				-1.132	0	0	79.7	0	79.7	0	0	0	0	0	0	0	0	0	0
842	1	73				-1.609	1	0	79.7	0	79.7	0	0	0	0	0	0	0	0	0	0
843	1	60				-0.721	0	0	79.7	0	79.7	0	0	0	0	0	0	0	0	0	0
844	1	51	147	58.5	27.0721	-2.065	1	1	69.1667	0	79.6	0	0	1	0	0	0	0	0	0	0
845	1	87				-3.712	0	0	79.5667	0	79.5667	2	1	0	1	0	0	0	0	0	0
846	1	69				-3.682	0	1	2.56667	0	79.5667	2	1	0	0	0	0	2	0	0	0
847	1	71				-3.027	0	0	79.5667	0	79.5667	2	1	0	0	0	0	0	0	0	0
848	1	49				-1.809	0	0	79.5667	0	79.5667	0	0	0	0	0	0	0	0	0	0
849	0	52				-0.831	0	0	79.5667	0	79.5667	0	0	0	0	0	0	0	0	0	0
850	0	61				-3.809	0	0	79.4667	0	79.4667	0	0	1	0	0	0	0	0	1	0
851	0	71				-3.119	2	0	79.4667	0	79.4667	2	1	1	0	0	0	0	0	1	0
852	1	75				-5.327	1	0	79.4667	0	79.4667	2	1	0	0	0	0	0	0	0	0
853	1	81				-1.459	1	0	79.4667	0	79.4667	0	0	0	0	0	0	0	0	0	0
854	1	70				-2.736	0	0	50.1	1	50.1	2	1	0	0	0	0	0	0	0	0
855	0	59				-0.982	0	0	79.4667	0	79.4667	0	0	0	0	0	0	0	0	0	0
856	1	83				-0.082	0	0	79.4667	0	79.4667	0	0	0	0	0	0	0	0	0	0
857	1	50				0.27	0	0	79.3	0	79.3	0	0	0	0	0	0	0	0	0	0
858	1	84				-3.64	0	1	42.8333	1	44.2667	2	1	0	0	0	0	0	0	0	0
859	1	80				-3.582	0	0	79.2333	0	79.2333	2	1	0	1	0	0	0	0	1	0
860	1	87				-2.982	0	0	79.2333	0	79.2333	2	1	0	0	0	0	0	0	0	0
861	1	77				-3.409	0	0	79.2333	0	79.2333	2	1	0	0	0	0	0	0	1	0
862	1	62				-4.091	0	0	79.2333	0	79.2333	2	1	0	0	0	0	0	0	0	0
863	1	78				-4.273	0	1	71.3333	0	79.2333	2	1	0	1	0	0	0	0	0	0
864	1	55				-1.991	0	0	50.7333	1	50.7333	0	0	0	0	0	0	0	0	1	0
865	1	75				-1.818	0	0	79.2333	0	79.2333	0	0	0	0	0	0	0	0	0	0
866	1	52				-2.727	0	0	79.2333	0	79.2333	2	1	0	0	0	0	0	0	0	0
867	1	85				-3.273	0	0	79.1	0	79.1	2	1	0	1	0	0	0	0	0	0
868	0	52				-1.022	0	0	79.1	0	79.1	0	0	0	0	0	0	0	0	1	0
869	0	67				-1.6	0	0	79.1	0	79.1	0	0	0	0	0	1	0	0	0	0
870	1	53				-0.486	0	0	79.1	0	79.1	0	0	0	0	0	0	0	0	0	0
871	1	72				-2.673	0	1	26.3333	0	79.1	2	1	0	1	0	0	0	0	0	0
872	1	85				-3.315	2	0	79.0667	0	79.0667	2	1	0	0	0	0	0	0	1	0
873	1	73				-2.882	0	0	79.0667	0	79.0667	2	1	0	0	0	0	0	0	1	0
874	1	61				-0.136	1	0	79.0667	0	79.0667	0	0	0	0	0	0	0	0	0	0
875	1	72				-2.582	2	0	79.0667	0	79.0667	2	1	0	0	0	0	0	0	0	0
876	1	78				-4.355	2	1	41.8667	0	79	2	1	0	1	0	0	0	0	0	1
877	1	79				-2.459	0	0	79	0	79	0	0	0	0	0	0	0	0	0	0
878	1	74				-2.225	0	0	79	0	79	2	1	0	0	0	0	0	0	0	0
879	1	78				-1.745	0	0	79	0	79	0	0	0	0	0	0	0	0	0	0
880	1	58				-0.604	0	0	79	0	79	0	0	0	1	0	0	0	0	1	0
881	1	55				0.748	0	0	79	0	79	0	0	0	0	0	0	0	0	0	0
882	1	68				-1.881	2	1	48.9	1	65.3333	0	0	0	0	0	0	0	0	0	0
883	0	68				-2.713	2	0	13.9333	1	13.9333	1	0	1	0	0	0	0	0	1	0
884	1	75				-2.387	0	0	78.8667	0	78.8667	0	0	0	0	0	0	0	0	0	0
885	0	59				-2.074	0	0	78.8667	0	78.8667	1	0	0	0	0	0	0	0	0	0
886	1	65				-1.55	0	0	78.8667	0	78.8667	0	0	0	0	0	0	0	0	0	0
887	1	51				-0.945	0	0	78.8667	0	78.8667	0	0	0	0	0	0	0	0	0	0
888	1	58				-0.117	0	0	78.8667	0	78.8667	0	0	0	0	0	0	0	0	0	0
889	1	73				1.333	0	0	78.8667	0	78.8667	0	0	0	0	0	0	0	0	0	0
890	1	82				-2.6	0	1	68.8	0	78.7667	2	1	0	0	0	0	0	0	0	0
891	1	71				-2.891	0	1	75.1333	0	78.7667	2	1	0	0	0	0	0	0	0	0
892	1	64				-2.418	1	0	78.7667	0	78.7667	1	0	0	0	0	0	0	0	1	0
893	1	71				-2.4	1	0	78.7667	0	78.7667	1	0	0	0	0	0	0	0	0	0
894	1	80				-2.045	0	0	78.7667	0	78.7667	0	0	0	0	0	0	0	0	0	0
895	0	70				-1.113	0	0	36.4333	1	36.4333	0	0	0	0	0	0	0	0	1	1
896	0	53				-3.509	0	1	15.9667	1	42.5	2	1	1	1	0	0	0	0	0	0
897	0	83				-2.445	1	1	18.6667	1	78.6667	1	0	0	0	0	0	0	0	0	0
898	1	63				-3.318	0	0	52.1	1	52.1	2	1	0	0	0	0	2	0	1	0
899	0	66				-2.301	1	0	78.6333	0	78.6333	1	0	0	0	0	0	0	0	1	0
900	1	74				-2.117	2	0	78.6333	0	78.6333	0	0	0	0	0	0	0	0	0	0
901	0	82				-2.164	0	0	78.6333	0	78.6333	0	0	0	0	0	0	0	0	0	0
902	1	79				-1.4	0	0	78.6333	0	78.6333	0	0	0	0	0	0	0	0	0	0
903	1	71				-0.333	0	0	78.6333	0	78.6333	0	0	0	0	0	0	0	0	0	0
904	1	71				-4.655	2	1	12.4333	1	34.6333	2	1	1	0	0	0	0	0	1	0
905	1	77				-3.162	0	1	21.8333	1	55.0667	2	1	0	1	0	0	0	0	0	0
906	1	71				-2.727	0	0	77.9333	0	77.9333	2	1	1	0	0	0	0	0	0	0
907	1	58				-0.685	0	0	77.9333	0	77.9333	0	0	0	0	0	0	0	0	0	0
908	1	81				-2.92	1	0	16.3333	1	16.3333	2	1	0	0	0	0	0	0	0	0
909	1	82				-0.855	0	0	33.5333	1	33.5333	0	0	0	1	0	0	0	0	1	0
910	1	87				-3.5	0	0	13.0333	1	13.0333	2	1	0	0	0	0	0	0	0	0
911	1	73				-1.736	0	1	13.4	0	77.9	0	0	0	1	0	0	0	0	0	0
912	0	83				-3.676	2	0	2.43333	1	2.43333	2	1	0	0	0	0	0	0	1	0
913	1	74				-5.027	0	0	77.8333	0	77.8333	2	1	0	0	0	0	0	0	0	0
914	1	80				-2.946	1	0	77.8333	0	77.8333	2	1	0	0	0	0	0	0	0	1
915	1	80				-2.645	0	0	77.8333	0	77.8333	2	1	0	0	0	0	0	0	0	0
916	0	67				-2.36	1	0	77.8333	0	77.8333	2	1	1	0	0	0	0	0	1	0
917	0	60				-1.515	0	0	77.8333	0	77.8333	0	0	0	0	0	0	0	0	1	0
918	1	68				0.536	0	0	77.8333	0	77.8333	0	0	0	0	0	0	0	0	0	0
919	1	61	152	58	25.1039	-2.748	2	0	77.7	0	77.7	2	1	0	0	0	1	0	0	0	0
920	1	80				-2.27	1	0	42.8333	1	42.8333	1	0	0	0	0	0	0	0	0	0
921	1	66				-3.036	0	0	77.7	0	77.7	2	1	0	0	0	0	0	0	1	0
922	1	74				-0.793	1	0	27.4667	1	27.4667	0	0	0	0	0	0	0	0	0	0
923	1	54				-0.445	0	0	77.7	0	77.7	0	0	0	0	0	0	0	0	0	0
924	1	73				-2.766	0	0	77.6	0	77.6	1	0	0	0	0	1	0	0	0	0
925	1	62				-2.27	0	0	77.6	0	77.6	0	0	0	0	0	0	0	0	1	0
926	0	93				-1.919	0	0	20.3667	1	20.3667	1	0	0	0	0	0	0	0	0	0
927	1	69				-1.847	1	1	66.4	0	77.6	0	0	0	0	0	0	0	0	1	0
928	0	51				-2.473	0	0	77.6	0	77.6	2	1	0	0	0	0	0	0	1	0
929	1	67				-1.189	0	0	58.4333	1	58.4333	0	0	0	0	0	0	0	0	0	0
930	1	55				-1.3	0	0	77.6	0	77.6	0	0	0	0	0	1	0	0	0	0
931	1	65				-4.227	0	1	28.6667	0	77.5333	2	1	0	0	0	0	0	0	0	0
932	0	72				-3.125	0	0	77.4667	0	77.4667	2	1	0	0	0	0	0	0	1	0
933	1	60				-1.227	1	0	77.4667	0	77.4667	0	0	0	0	1	0	0	0	0	0
934	1	83	132	32	18.3655	-5.027	1	1	21.9333	1	41.3	0	0	0	0	0	0	0	0	0	0
935	1	72				-3.673	0	0	17.8333	1	17.8333	2	1	0	0	0	0	0	0	1	0
936	1	86				-5.4	1	0	77.3667	0	77.3667	2	1	0	0	0	0	0	0	0	0
937	1	77				-2.891	1	0	77.3667	0	77.3667	2	1	0	1	0	0	0	0	0	0
938	1	58				-1.773	0	0	77.3667	0	77.3667	1	0	0	0	0	0	0	0	0	0
939	0	64				-3.027	1	0	15.6667	1	15.6667	2	1	1	0	0	0	0	0	1	0
940	1	72				-2.127	0	0	27.9667	1	27.9667	1	0	0	0	0	0	0	0	0	0
941	1	87				-3.333	2	0	77.2667	0	77.2667	2	1	0	1	0	0	0	0	0	0
942	1	77				-5.727	2	0	9.8	1	9.8	2	1	0	0	0	0	0	0	1	0
943	1	80				-4.288	0	0	77.2333	0	77.2333	2	1	0	0	0	0	0	0	0	0
944	1	69				-3.291	1	0	77.2333	0	77.2333	2	1	0	0	0	0	0	0	0	0
945	1	67				-2.189	0	0	77.2333	0	77.2333	1	0	0	0	0	0	0	0	0	0
946	1	74				-1.748	0	0	77.2333	0	77.2333	0	0	0	0	0	1	0	0	0	0
947	0	62				-3.2	1	0	77.2333	0	77.2333	2	1	0	0	0	0	0	0	1	0
948	1	50				-0.653	0	0	77.2333	0	77.2333	0	0	0	1	0	0	0	0	1	0
949	1	80				-4.627	2	1	38.9667	1	52.9667	2	1	0	0	0	0	0	0	0	0
950	1	73				-2.243	0	0	77.1333	0	77.1333	0	0	0	0	0	0	0	0	0	0
951	1	74				-2.236	2	1	51.5667	0	77.1333	2	1	0	0	0	0	0	0	0	0
952	0	66				-3.018	2	0	77.1333	0	77.1333	2	1	0	0	0	1	0	0	1	0
953	0	84				-2.199	0	0	77	0	77	1	0	0	0	0	0	0	0	0	0
954	1	81				-2.673	0	1	6.7	0	77	0	0	0	0	0	0	0	0	0	0
955	1	72				-2.636	0	0	77	0	77	2	1	0	1	0	1	0	0	0	0
956	1	68				-1.892	0	0	77	0	77	0	0	0	0	0	0	0	0	0	0
957	0	61				-1.779	2	1	48.1	0	77	1	0	1	0	0	0	0	0	1	0
958	1	72				-3.136	0	0	76.9	0	76.9	2	1	0	0	0	0	2	0	0	0
959	1	76	146	48	22.5183	-2.514	0	1	47.8333	0	76.9	2	1	0	0	0	0	0	0	0	0
960	1	68				-2.162	1	0	76.9	0	76.9	2	1	0	0	0	0	0	0	0	0
961	1	71				-1.591	0	0	76.9	0	76.9	0	0	0	1	0	0	0	0	1	0
962	0	70				-0.36	1	0	40.4	1	40.4	0	0	0	0	0	0	0	0	0	0
963	1	55				0.036	1	0	76.9	0	76.9	0	0	0	0	0	0	0	0	0	0
964	1	79				-4.018	1	0	76.7667	0	76.7667	2	1	1	0	0	0	0	0	1	0
965	1	78				-3.418	1	0	76.7667	0	76.7667	2	1	0	0	0	0	0	0	0	0
966	1	74				-2.855	2	0	76.7667	0	76.7667	2	1	0	1	0	0	0	0	1	0
967	1	83				-2.864	0	0	76.7667	0	76.7667	2	1	0	0	0	0	0	0	0	0
968	1	69				-2.591	0	0	76.7667	0	76.7667	2	1	0	0	0	1	0	0	1	0
969	1	76				-2.555	1	0	76.7667	0	76.7667	2	1	0	0	0	0	0	0	0	0
970	1	60				-2.155	0	0	76.7667	0	76.7667	2	1	1	0	0	0	0	0	1	0
971	1	78				-1.198	0	0	19.9333	1	19.9333	0	0	0	0	0	0	0	0	1	0
972	1	55				-1.009	0	0	76.7667	0	76.7667	0	0	0	0	0	0	0	0	0	0
973	0	69				-2.581	0	0	25.3333	1	25.3333	1	0	0	0	0	0	0	0	1	0
974	1	79				-2.982	0	0	44.1	1	44.1	2	1	0	0	0	0	0	0	1	0
975	1	78				-4.373	0	0	76.6667	0	76.6667	2	1	0	1	0	0	0	0	0	0
976	1	56				-3.009	0	0	76.6667	0	76.6667	2	1	0	1	0	0	2	0	1	0
977	1	63				-3.391	2	0	76.6667	0	76.6667	2	1	0	0	0	0	0	0	0	0
978	0	60				-1.336	0	0	76.6667	0	76.6667	0	0	0	1	0	0	0	0	0	0
979	0	57				-3.468	2	0	76.3	0	76.3	2	1	1	0	0	0	0	0	1	0
980	0	65				-3.091	0	0	76.3	0	76.3	2	1	0	0	0	0	0	0	1	0
981	1	85				-3.464	0	0	76.3	0	76.3	2	1	0	0	0	0	0	0	0	0
982	1	64				-1.928	0	0	17.4	1	17.4	1	0	0	0	0	0	0	0	0	0
983	1	70				-1.775	0	0	76.3	0	76.3	0	0	0	0	0	0	0	0	0	0
984	1	66				-1.673	1	0	76.3	0	76.3	0	0	0	0	0	0	0	0	0	0
985	1	58				-1.573	0	0	76.3	0	76.3	1	0	0	0	0	0	0	0	0	0
986	1	70				-3.027	1	0	76.3	0	76.3	2	1	0	0	0	0	0	0	0	0
987	1	52				-0.468	0	0	76.3	0	76.3	0	0	0	0	0	0	0	0	0	0
988	0	61				-1.86	2	1	33.4667	0	76.2333	2	1	0	1	0	0	0	0	0	0
989	1	79				-3.369	2	0	76.2	0	76.2	2	1	0	0	0	0	0	0	0	0
990	1	74				-3.1	0	0	76.2	0	76.2	2	1	0	0	0	0	0	0	0	0
991	1	65				-3.091	0	0	76.2	0	76.2	2	1	0	0	0	0	0	0	0	0
992	0	71				-2.564	1	0	76.2	0	76.2	2	1	0	0	0	0	2	0	0	0
993	1	80				-2.144	0	0	65.7333	1	65.7333	1	0	0	0	0	0	0	0	0	0
994	1	82				-4.109	0	0	67.9667	1	67.9667	2	1	0	0	0	0	0	0	0	0
995	1	54				-1.658	0	0	76.2	0	76.2	0	0	0	0	0	1	0	0	0	0
996	1	85				-3.432	0	0	76.0667	0	76.0667	2	1	0	0	0	0	0	0	0	0
997	0	81				-3.846	2	0	40.9	1	40.9	2	1	0	0	0	0	0	0	0	0
998	1	66				-3.173	0	0	76.0667	0	76.0667	2	1	0	0	0	0	0	0	0	0
999	1	79				-2.946	2	0	18.5	1	18.5	2	1	0	0	0	0	0	0	0	0
1000	1	53				-3.018	0	0	76.0667	0	76.0667	2	1	0	0	0	0	0	0	0	0
1001	1	59				-2.099	2	0	76.0667	0	76.0667	0	0	0	0	0	0	0	0	0	0
1002	0	70				-3.045	1	0	35.6667	1	35.6667	2	1	0	0	0	0	0	0	0	0
1003	1	76				0.355	1	0	76.0667	0	76.0667	0	0	0	0	0	0	0	0	0	0
1004	1	62				-2.409	0	0	75.9667	0	75.9667	1	0	0	1	0	1	0	0	0	0
1005	1	70				-3.591	1	0	75.9667	0	75.9667	2	1	0	0	0	1	0	0	1	0
1006	1	72				-2.355	1	0	75.9667	0	75.9667	1	0	0	0	0	0	0	0	0	0
1007	1	76				-0.919	0	0	72.4	1	72.4	0	0	0	0	0	0	0	0	0	0
1008	1	71				-1.945	0	0	75.9667	0	75.9667	0	0	0	0	0	0	0	0	1	0
1009	1	71				-0.568	0	0	75.9667	0	75.9667	0	0	0	0	0	0	0	0	0	0
1010	1	51				-0.7	0	0	75.9667	0	75.9667	0	0	0	0	0	0	0	0	1	0
1011	1	69				-1.882	0	0	75.9667	0	75.9667	0	0	0	0	0	0	0	0	0	0
1012	1	54	165	83	30.4867	-1.565	1	1	18.0667	0	75.9333	0	0	0	0	0	0	0	0	0	0
1013	1	52				-0.018	0	1	8.53333	0	75.9333	0	0	0	0	0	0	0	0	1	0
1014	1	91				-3.036	0	0	75.7333	0	75.7333	2	1	0	0	0	0	0	0	0	0
1015	1	59				-2.645	0	0	75.7333	0	75.7333	2	1	0	0	0	0	0	0	1	0
1016	0	68				-2.018	1	1	51.2	0	75.7333	1	0	1	0	0	0	0	0	1	0
1017	1	56				-2.527	0	0	75.7333	0	75.7333	2	1	0	0	0	0	0	0	0	0
1018	1	73				-1.811	2	0	75.7333	0	75.7333	2	1	1	0	0	1	0	0	1	0
1019	1	77				-3.55	2	1	28.8667	1	40.1333	2	1	0	0	0	0	0	0	0	0
1020	1	64				-0.773	0	1	13.8333	0	75.5	0	0	0	0	0	0	0	0	0	0
1021	1	68				-2.955	0	0	75.3667	0	75.3667	2	1	0	1	0	1	0	0	0	0
1022	1	77				-2.618	1	0	75.3667	0	75.3667	2	1	0	1	0	0	0	0	0	0
1023	1	68				-4.164	0	0	75.3667	0	75.3667	2	1	0	0	0	0	0	0	0	0
1024	1	70				-3.036	0	0	75.3667	0	75.3667	2	1	0	0	0	0	0	0	1	0
1025	1	89				-1.784	2	0	75.3667	0	75.3667	1	0	0	0	0	0	0	0	0	0
1026	1	67				-1.631	2	0	75.3667	0	75.3667	1	0	0	1	0	0	0	0	1	0
1027	0	71				-0.772	1	0	75.3667	0	75.3667	0	0	1	0	0	0	0	0	0	0
1028	1	65				-1.6	0	0	75.3667	0	75.3667	0	0	0	0	0	0	0	0	0	0
1029	1	63				-2.523	0	0	75.3333	0	75.3333	0	0	0	0	0	0	0	0	0	0
1030	0	76				-2.243	1	0	75.2667	0	75.2667	0	0	0	0	0	0	0	0	0	0
1031	1	73				-3.973	0	0	75.2667	0	75.2667	2	1	0	1	0	1	0	0	0	0
1032	0	57				-1.324	0	0	75.2667	0	75.2667	0	0	0	0	0	0	0	0	0	0
1033	1	57				-1.136	0	1	46.0333	0	75.2667	0	0	0	0	0	0	0	0	0	0
1034	1	50				-0.423	0	0	75.2667	0	75.2667	0	0	0	0	0	0	0	0	0	0
1035	1	74				-1.191	1	1	10.7	0	75.2333	0	0	0	0	0	1	0	0	0	0
1036	1	78				-1.117	1	1	4.56667	0	75.2333	0	0	0	0	0	0	0	0	0	0
1037	1	64				-3.764	0	0	75.1333	0	75.1333	2	1	0	0	0	0	0	0	0	0
1038	1	82				-2.882	1	1	32.1667	0	75.1333	2	1	0	0	0	0	0	0	1	0
1039	1	82				-2.782	1	0	75.1333	0	75.1333	2	1	0	0	0	0	0	0	0	0
1040	1	62				-2.55	1	0	75.1333	0	75.1333	2	1	0	0	0	0	0	0	0	0
1041	1	59				-2.573	0	0	75.1333	0	75.1333	2	1	0	0	0	0	0	0	0	0
1042	1	71	153	81	34.6021	-2.275	0	0	75.1333	0	75.1333	2	1	0	0	0	0	0	0	0	0
1043	1	79	160	70	27.3437	-1.913	0	1	21.2667	0	75.1333	0	0	0	0	0	0	2	0	0	0
1044	1	69				-3.764	0	0	75.1333	0	75.1333	2	1	0	0	0	0	0	0	1	0
1045	1	70				-4.1	0	0	75.1333	0	75.1333	2	1	0	1	0	1	0	0	0	0
1046	1	51				-1.18	0	0	75.1333	0	75.1333	0	0	0	0	0	0	0	0	0	0
1047	1	75	153	49.6	21.1884	-3.248	1	1	23.6	0	75.0333	2	1	0	0	0	0	0	0	1	0
1048	1	80				-4.09	2	0	5.23333	1	5.23333	2	1	0	0	0	0	0	0	1	0
1049	1	63				-2.883	2	0	74.9333	0	74.9333	2	1	0	0	0	1	0	0	1	0
1050	0	62				-2.875	1	0	74.9333	0	74.9333	2	1	0	0	0	0	0	0	0	0
1051	0	73				-2.596	1	0	74.9333	0	74.9333	2	1	0	1	0	0	0	0	1	0
1052	1	80				-3.055	1	0	74.9333	0	74.9333	2	1	0	0	0	0	0	0	0	0
1053	1	70				-2.173	0	0	74.9333	0	74.9333	0	0	0	0	0	0	0	0	0	0
1054	1	52				-1.973	0	0	74.9333	0	74.9333	0	0	0	0	0	0	0	0	0	0
1055	1	90				-3.344	1	0	74.9	0	74.9	2	1	0	0	0	0	0	0	0	0
1056	1	58				-2.144	0	1	2.1	1	37.4667	2	1	0	1	0	0	0	0	1	0
1057	1	67				-1.369	0	1	4.93333	0	74.5667	0	0	1	0	0	0	0	0	0	0
1058	1	50	167	64	22.9481	-2.585	0	1	57.6333	0	74.5333	0	0	1	1	0	0	0	0	1	0
1059	1	54	156	29.7	12.2041	-4.389	2	1	49.5333	0	74.5333	0	0	1	1	0	0	0	0	1	0
1060	1	77	148	51	23.2834	-3.937	1	1	25.8667	0	74.4667	2	1	0	0	0	0	0	0	0	1
1061	1	69				-4.243	2	0	74.3333	0	74.3333	2	1	0	0	0	0	0	1	0	0
1062	1	87				-4.164	2	0	2.9	1	2.9	2	1	0	0	0	0	0	0	0	0
1063	1	85				-3.306	2	0	74.3333	0	74.3333	2	1	0	0	0	0	0	0	1	0
1064	1	82				-3.555	1	0	6.43333	1	6.43333	2	1	0	0	0	0	0	0	0	0
1065	1	73				-2.865	2	0	74.3333	0	74.3333	2	1	0	0	0	1	0	0	0	0
1066	0	70				-3.309	0	0	74.3333	0	74.3333	2	1	1	0	0	0	0	0	1	0
1067	1	53				-4.345	1	0	74.3333	0	74.3333	2	1	0	0	0	1	0	0	0	0
1068	1	77				-3	0	0	74.3333	0	74.3333	1	0	1	0	0	0	0	0	0	0
1069	0	83				-3.618	0	0	74.3333	0	74.3333	2	1	0	1	0	0	0	0	0	0
1070	1	86				-4.382	0	0	31.6	1	31.6	2	1	0	0	0	0	0	0	0	0
1071	1	54				-2.618	0	0	74.3333	0	74.3333	2	1	0	0	0	0	0	0	0	0
1072	1	51				-1.856	0	0	74.3333	0	74.3333	0	0	0	0	0	0	0	0	0	0
1073	1	67				-1.477	0	0	74.3333	0	74.3333	0	0	0	0	0	0	0	0	0	0
1074	0	59				-1.573	1	0	74.3333	0	74.3333	0	0	0	0	0	1	0	0	0	0
1075	1	60				-2.718	0	0	74.3333	0	74.3333	2	1	0	0	0	0	0	0	1	0
1076	1	59				-1.391	0	0	74.3333	0	74.3333	0	0	0	0	0	0	0	0	0	0
1077	1	77				-3	0	1	4.3	0	74.3	2	1	0	0	0	0	0	0	0	0
1078	1	62				-2.234	0	1	12.8	0	74.3	1	0	0	0	0	0	0	0	1	0
1079	1	52				-3.509	2	1	5.36667	0	74.2333	0	0	1	0	0	0	0	0	1	0
1080	1	89				-4.468	0	0	10.8	1	10.8	2	1	0	0	0	0	0	0	0	0
1081	1	70				-1.75	0	0	22.7667	1	22.7667	1	0	0	0	0	0	0	0	1	0
1082	1	72				-2.718	1	0	74.2	0	74.2	2	1	0	0	0	0	0	0	0	0
1083	0	65				-1.382	0	0	74.2	0	74.2	0	0	1	0	0	0	0	0	1	0
1084	1	58				-1.555	0	0	74.2	0	74.2	0	0	0	1	0	0	0	0	0	0
1085	0	69				-0.727	1	0	74.2	0	74.2	0	0	1	0	0	0	0	0	1	0
1086	1	66				-1.655	0	0	74.2	0	74.2	0	0	0	0	0	0	0	0	0	0
1087	1	79				-4.109	0	0	74.1	0	74.1	2	1	0	0	0	0	0	0	0	0
1088	1	51				-3.555	0	0	74.1	0	74.1	0	0	0	0	0	0	0	0	1	0
1089	1	71				-1.882	2	0	74.1	0	74.1	1	0	0	0	0	0	0	0	1	0
1090	0	69				-1.809	0	0	74.1	0	74.1	0	0	1	0	0	0	0	0	0	0
1091	1	62				-3.555	0	0	74.1	0	74.1	2	1	0	1	0	0	0	0	1	0
1092	1	61				-0.883	0	0	74.1	0	74.1	0	0	0	0	0	0	0	0	0	0
1093	1	56				-0.391	0	0	74.1	0	74.1	0	0	0	0	0	0	0	0	0	0
1094	1	64				-3.682	0	0	73.9667	0	73.9667	2	1	0	0	0	1	0	0	1	0
1095	1	54				-2.845	0	0	73.9667	0	73.9667	0	0	0	0	0	0	0	0	1	0
1096	1	77				-1.891	0	0	73.9667	0	73.9667	0	0	0	0	0	0	0	0	0	0
1097	0	52				-0.676	0	0	73.9667	0	73.9667	0	0	0	1	0	0	0	0	0	0
1098	1	54				-0.541	1	0	73.9667	0	73.9667	0	0	0	0	0	0	0	0	0	0
1099	1	56				-1.655	0	0	73.9667	0	73.9667	0	0	0	0	0	1	0	0	0	0
1100	1	84				-3.649	2	1	53.6667	0	73.8667	2	1	0	0	0	0	0	0	0	0
1101	1	84				-3.018	0	0	73.8667	0	73.8667	2	1	0	0	0	0	0	0	0	0
1102	1	81				-2.209	1	0	73.8667	0	73.8667	1	0	0	0	0	0	0	0	0	0
1103	1	75				-2	0	0	73.8667	0	73.8667	1	0	0	0	0	0	0	0	0	0
1104	1	57				-0.468	0	0	73.8667	0	73.8667	0	0	0	0	0	0	0	0	1	0
1105	1	57				-1.182	1	0	73.8667	0	73.8667	0	0	0	0	0	0	0	0	0	0
1106	1	56	157	88	35.7012	-0.337	0	0	73.8667	0	73.8667	2	1	0	0	0	0	2	0	0	0
1107	1	87				-4.676	2	1	43.1667	0	73.8333	1	0	0	0	0	0	0	0	0	0
1108	0	59				-1.199	1	1	19.2333	1	40.6333	0	0	1	1	0	0	0	0	0	0
1109	1	81				-2.255	2	1	49.3	0	73.8	2	1	0	0	0	0	0	0	0	0
1110	0	54				-2.4	0	0	73.7333	0	73.7333	2	1	0	0	0	0	0	0	0	0
1111	1	64				-3.027	0	1	66.9667	0	73.7333	2	1	0	0	0	0	0	0	1	0
1112	0	65				-0.897	0	0	46.9	1	46.9	0	0	0	0	0	0	0	0	0	0
1113	1	63				-2.318	0	0	73.7333	0	73.7333	2	1	0	1	0	0	0	0	0	0
1114	1	72				-0.568	0	1	18.8	0	73.7333	0	0	0	0	0	0	0	0	0	0
1115	1	66				-3.559	2	0	73.7	0	73.7	2	1	0	0	0	0	0	1	0	0
1116	1	86				-3.036	1	0	73.7	0	73.7	2	1	0	0	0	0	0	0	0	0
1117	0	64				-2.382	0	0	31.5667	1	31.5667	2	1	0	0	0	0	0	0	0	0
1118	1	55				-2.982	0	0	73.7	0	73.7	2	1	0	0	0	0	0	0	1	0
1119	1	61				0.091	0	0	73.7	0	73.7	0	0	0	0	0	0	0	0	0	0
1120	1	71				-4.227	0	0	27.2333	1	27.2333	2	1	0	0	0	0	0	0	1	0
1121	1	80				-3.414	2	0	6.53333	1	6.53333	2	1	0	0	0	0	0	0	0	0
1122	1	81				-3.243	2	0	73.6333	0	73.6333	2	1	0	0	0	0	0	0	0	0
1123	1	81				-2.955	2	0	9.06667	1	9.06667	2	1	0	0	0	0	0	0	0	0
1124	1	61				-2.827	0	0	73.6333	0	73.6333	2	1	0	0	0	0	0	0	0	0
1125	1	61				-1.27	0	0	73.6333	0	73.6333	1	0	0	0	0	0	0	0	1	0
1126	1	64				-2.673	0	0	73.6333	0	73.6333	2	1	0	0	0	0	0	0	0	0
1127	1	78				-2.847	0	0	73.5	0	73.5	2	1	0	0	0	0	0	0	0	0
1128	0	58				-4.082	0	0	73.5	0	73.5	2	1	1	0	0	0	0	0	1	0
1129	1	66				-3.927	0	0	73.5	0	73.5	2	1	0	1	0	0	0	0	0	0
1130	1	74				-3.318	1	1	42.7333	0	73.5	2	1	0	0	0	0	0	0	0	0
1131	0	55				-1.673	0	0	73.5	0	73.5	0	0	0	0	0	0	0	0	0	0
1132	1	73				-1.509	1	0	73.5	0	73.5	2	1	0	0	0	0	0	0	0	0
1133	1	83				0.445	0	0	13.3333	1	13.3333	1	0	0	0	0	0	0	0	0	0
1134	1	81				-3.856	1	0	73.4	0	73.4	2	1	0	0	0	0	0	0	0	0
1135	1	68				-3.873	0	0	73.4	0	73.4	2	1	0	0	0	0	0	0	0	0
1136	0	62				-2.609	0	0	73.4	0	73.4	2	1	0	0	0	0	0	0	1	0
1137	1	74				-2.373	0	0	73.4	0	73.4	2	1	0	0	0	0	0	0	0	1
1138	0	60				-3.691	0	0	73.4	0	73.4	2	1	1	0	0	0	0	0	1	0
1139	1	67				-2.099	0	1	8.26667	0	73.4	0	0	0	0	0	0	0	0	0	0
1140	0	58				-1.824	0	0	73.4	0	73.4	0	0	1	0	0	0	0	0	0	0
1141	0	58				-1.336	0	0	73.4	0	73.4	0	0	0	1	0	1	0	0	0	0
1142	1	64				0.009	0	0	73.4	0	73.4	0	0	0	0	0	0	0	0	0	0
1143	1	50				-1.445	0	1	16.3	0	73.3333	0	0	0	1	0	0	0	0	1	0
1144	1	86				-3.182	0	0	41.2333	1	41.2333	2	1	0	0	0	0	0	0	0	0
1145	1	68				-2.306	0	0	73.2667	0	73.2667	0	0	0	0	0	0	0	0	0	0
1146	1	58				-3	0	1	1.16667	0	73.2667	2	1	0	1	0	1	0	0	0	0
1147	1	65				-3.509	0	0	73.2667	0	73.2667	2	1	0	0	0	0	0	0	0	0
1148	1	67				-1.955	0	0	73.2667	0	73.2667	1	0	0	0	0	0	0	0	1	0
1149	1	77				-5.645	2	0	72.1	1	72.1	2	1	0	0	0	0	0	0	0	0
1150	1	82				-5.873	0	0	73.1667	0	73.1667	2	1	0	0	0	0	0	0	0	0
1151	0	72				-2.485	0	0	73.1667	0	73.1667	2	1	0	0	0	0	0	0	1	0
1152	1	80				-2.764	2	0	73.1667	0	73.1667	2	1	0	1	0	0	0	0	0	0
1153	1	73				-2.9	1	0	73.1667	0	73.1667	2	1	0	0	0	0	0	0	0	0
1154	0	68				-1.25	0	0	73.1667	0	73.1667	0	0	0	0	0	0	0	0	0	0
1155	1	70				-1.117	1	0	73.1667	0	73.1667	0	0	0	0	0	0	0	0	0	0
1156	0	82				-1.718	0	0	73.1667	1	73.1667	0	0	1	0	0	0	0	0	1	0
1157	1	68				-3.236	1	0	73.1667	0	73.1667	2	1	0	1	0	0	0	0	0	0
1158	1	58				-0.631	0	0	73.1667	0	73.1667	0	0	0	0	0	0	0	0	1	0
1159	1	55				-0.609	0	0	73.1667	0	73.1667	0	0	0	0	0	0	0	0	0	0
1160	1	78				-1.036	0	1	24.2333	0	73.1333	0	0	0	0	0	0	0	0	0	0
1161	1	71	152	56	24.2382	-1.362	0	1	24.8	0	73	0	0	0	0	0	0	0	0	0	0
1162	1	74				-2.991	2	0	72.9333	0	72.9333	2	1	0	0	0	0	0	0	0	0
1163	0	80				-2.36	0	0	58	1	58	1	0	0	0	0	0	0	0	0	0
1164	0	70				-2.346	0	0	72.9333	0	72.9333	0	0	0	0	0	0	0	0	0	0
1165	0	74				-1.544	0	0	72.9333	0	72.9333	0	0	0	0	0	0	0	0	0	0
1166	0	60				-1.485	0	0	73	1	73	0	0	1	1	0	0	0	0	1	0
1167	1	70				-1.227	0	0	72.9333	0	72.9333	0	0	0	0	0	0	0	0	1	0
1168	1	81				-4.054	1	1	30.5333	1	56.9	2	1	0	0	0	0	2	0	0	0
1169	1	56	165	66.7	24.4995	-3.017	0	1	65.5667	0	72.6333	0	0	0	0	0	0	0	0	1	0
1170	0	71				-3.445	0	1	11.1333	0	72.6	2	1	0	0	0	0	0	0	0	0
1171	1	63				-3.018	0	1	30.1	0	72.6	2	1	0	0	0	0	0	0	1	0
1172	1	82				-3	2	0	72.5667	0	72.5667	2	1	0	0	0	0	0	0	0	0
1173	1	75				-2.955	1	0	72.5667	0	72.5667	2	1	0	0	0	0	0	0	0	0
1174	1	81				-2.306	0	0	72.5667	0	72.5667	2	1	0	0	0	0	0	0	0	0
1175	0	56				-2.991	1	0	72.5667	0	72.5667	2	1	0	1	0	1	0	0	0	0
1176	1	74				-1.586	1	0	72.5667	0	72.5667	0	0	0	0	0	0	2	0	0	0
1177	0	51				-1.015	0	1	34.7667	0	72.5667	0	0	1	0	0	0	0	0	0	0
1178	1	57	156	63	25.8876	-2.633	0	1	42.9	0	72.5333	0	0	1	0	0	1	0	0	1	0
1179	1	65				-2.585	0	1	5.36667	0	72.5333	0	0	0	0	0	0	0	0	1	0
1180	1	73				-0.838	0	0	72.5333	0	72.5333	0	0	0	0	0	0	0	0	0	0
1181	1	69				-2.918	0	1	9.2	0	72.4667	2	1	0	0	0	0	0	0	0	0
1182	1	65				-2.162	0	1	18.1333	0	72.4667	2	1	0	0	0	0	0	0	0	0
1183	0	70	176	87	28.0863	-1.828	0	1	64.9333	0	72.4667	0	0	0	0	0	0	0	0	0	0
1184	1	65				-1.694	1	0	72.4667	0	72.4667	2	1	0	0	0	0	0	0	0	0
1185	1	60				-0.685	0	0	72.4667	0	72.4667	0	0	0	0	0	0	0	0	0	0
1186	1	53				-0.541	0	0	72.4667	0	72.4667	0	0	0	0	0	0	0	0	1	0
1187	0	60				0	0	0	72.4667	0	72.4667	0	0	0	0	0	0	0	0	1	0
1188	1	63				-3.9	1	1	1.7	1	44.9333	2	1	1	0	0	0	0	0	1	0
1189	1	62				-2.847	1	0	72.3667	0	72.3667	2	1	1	0	0	0	0	0	1	0
1190	1	62				-3.1	1	1	65.7333	0	72.3667	2	1	0	0	0	0	0	0	0	0
1191	0	62				-1.426	1	0	3.53333	1	3.53333	0	0	0	0	0	0	0	0	0	0
1192	0	79				-3.818	0	0	53.3	1	53.3	2	1	0	0	0	0	0	0	1	0
1193	1	79				-1.631	0	0	72.3333	0	72.3333	0	0	0	0	0	0	0	0	0	0
1194	1	58				-0.382	0	0	72.3333	0	72.3333	0	0	0	0	0	1	0	0	1	0
1195	0	57				-0.007	0	0	29.2667	1	29.2667	0	0	1	0	0	0	0	0	1	0
1196	1	54				-0.764	0	1	16.1333	0	72.3333	0	0	0	1	0	0	0	0	0	0
1197	0	83				-2.324	1	0	72.3	0	72.3	1	0	0	0	0	0	0	0	0	0
1198	1	58				-3.179	1	0	72.3	0	72.3	2	1	0	0	0	0	0	0	0	0
1199	1	68				-2.436	0	0	72.3	0	72.3	2	1	0	0	0	0	0	0	0	0
1200	1	81				-2.345	1	0	72.3	0	72.3	0	0	0	1	0	0	0	0	0	0
1201	1	62				-2.618	0	0	72.3	0	72.3	2	1	0	0	0	0	0	0	0	0
1202	1	66				-1.191	0	0	72.3	0	72.3	0	0	0	0	0	0	0	0	1	0
1203	1	52				-0.495	0	0	72.3	0	72.3	0	0	0	1	0	0	0	0	1	0
1204	1	65				-0.369	0	0	72.3	0	72.3	0	0	0	0	0	0	0	0	0	0
1205	0	82				0.436	0	0	72.3	0	72.3	0	0	0	0	0	0	0	0	0	0
1206	1	76				-3.664	0	0	72.2333	0	72.2333	2	1	0	0	0	0	0	0	0	1
1207	0	58				-3.364	0	0	72.2333	0	72.2333	2	1	0	1	0	0	0	0	1	0
1208	1	76				-2.306	0	0	14.9667	1	14.9667	0	0	0	0	0	0	0	0	0	0
1209	1	62				-2.409	0	0	72.2333	0	72.2333	2	1	0	0	0	0	0	0	1	0
1210	1	68				-0.873	1	0	72.2333	0	72.2333	0	0	0	1	0	0	0	0	0	0
1211	1	81				-2.864	0	1	63.4	0	72.1	2	1	0	0	0	0	0	0	1	0
1212	1	78				-1.568	1	0	72.1	0	72.1	0	0	0	0	0	0	0	0	0	0
1213	1	69				-1.655	0	0	72.1	0	72.1	0	0	0	0	0	0	0	0	0	0
1214	1	55				-0.73	0	0	72.1	0	72.1	0	0	0	0	0	0	0	0	1	1
1215	1	76				0.847	0	0	72.1	0	72.1	0	0	0	0	0	0	0	0	0	0
1216	1	85				-1.191	0	0	72.1	0	72.1	2	1	0	1	0	1	0	0	0	0
1217	0	80				-3.529	2	0	33.5	1	33.5	2	1	0	0	0	0	0	0	0	1
1218	1	61				-3.264	0	0	72.0667	0	72.0667	2	1	0	1	0	0	0	0	0	0
1219	1	75				-2.627	0	0	72.0667	0	72.0667	2	1	0	0	0	0	0	0	0	0
1220	1	65				-1.627	0	1	47.2	0	72.0667	0	0	0	1	0	0	0	0	0	0
1221	1	55				-1.791	0	0	72.0667	0	72.0667	0	0	0	0	0	0	0	0	0	0
1222	0	90				-3.364	1	0	72	0	72	2	1	0	0	0	0	0	0	0	0
1223	1	64				-2.351	1	0	41.1333	1	41.1333	2	1	1	1	0	1	0	0	1	0
1224	1	77				-1.721	0	0	72	0	72	1	0	0	1	0	0	0	0	0	0
1225	1	80				-1.324	0	0	72	0	72	0	0	0	0	0	0	0	0	0	0
1226	1	66				-1.291	0	0	72	0	72	0	0	0	0	0	0	0	0	0	0
1227	0	74	167	75.4	27.0357	-1.438	0	1	66.2	0	71.7333	0	0	0	0	0	0	0	0	0	0
1228	0	79				-2.779	1	1	11.5	0	71.6667	2	1	0	0	0	0	0	0	0	0
1229	1	85				-2.1	0	1	7.23333	0	71.6667	1	0	0	0	0	0	0	0	0	0
1230	0	70				-3.573	2	1	44.2	1	58.0333	2	1	1	0	0	0	0	0	1	0
1231	1	78				-3.874	2	0	71.5333	0	71.5333	2	1	0	0	0	0	0	0	0	0
1232	1	77				-3.234	0	1	5.73333	0	71.5333	2	1	0	0	0	0	0	0	0	0
1233	1	84				-2.721	0	0	71.5333	0	71.5333	2	1	0	0	0	0	0	0	0	0
1234	1	65				-2.464	0	0	71.5333	0	71.5333	2	1	0	1	0	0	0	0	0	0
1235	1	84				-2.414	0	1	44.1333	0	71.5333	1	0	0	0	0	0	0	0	0	0
1236	1	70				-2.236	0	0	71.5333	0	71.5333	2	1	0	0	0	0	0	0	1	0
1237	0	69				-1.287	2	0	64.7	1	64.7	1	0	1	0	0	0	0	0	1	0
1238	1	76				-3.455	0	0	71.5333	0	71.5333	2	1	0	0	0	0	0	0	0	1
1239	1	64				-0.622	1	0	19	1	19	0	0	1	0	0	0	0	0	1	0
1240	1	55				-1.564	0	0	71.5333	0	71.5333	0	0	0	0	0	0	0	0	0	0
1241	0	53	164.2	54.3	20.1397	-3.692	0	1	42.2667	0	71.5	0	0	0	0	0	0	0	0	1	0
1242	1	81				-2.891	2	0	71.4	0	71.4	2	1	0	0	0	0	0	0	0	0
1243	1	71				-3.1	0	0	71.4	0	71.4	2	1	0	0	0	0	0	0	0	0
1244	1	67				-2.718	0	0	71.4	0	71.4	2	1	0	0	0	0	0	0	0	0
1245	0	54				-2.364	0	0	71.4	0	71.4	2	1	1	0	0	0	0	0	1	0
1246	1	63				-2.673	0	0	71.4	0	71.4	2	1	0	1	0	0	0	0	0	0
1247	0	66				-3.127	1	0	71.4	0	71.4	2	1	0	0	0	0	0	0	0	0
1248	1	82				-1.225	2	0	71.4	0	71.4	1	0	0	0	0	0	0	0	0	0
1249	1	89				-5.309	2	0	65.9667	1	65.9667	2	1	0	0	0	0	0	0	0	0
1250	1	77				-3.382	1	0	71.3667	0	71.3667	2	1	0	0	0	0	0	0	0	0
1251	1	66				-2.809	0	0	71.3667	0	71.3667	2	1	0	1	0	0	0	0	1	0
1252	1	78				-3.027	1	0	71.3667	0	71.3667	2	1	0	0	0	0	0	0	0	0
1253	1	68				-2.9	0	0	19.1	1	19.1	2	1	0	0	0	0	0	0	0	0
1254	1	72				-2.216	1	1	52.0333	1	58.6667	0	0	0	0	0	0	0	0	0	0
1255	1	69				-2.945	1	1	36.4	0	71.3667	2	1	0	0	1	0	0	0	0	0
1256	0	71				-1.838	1	0	49.3333	1	49.3333	0	0	0	0	0	0	0	0	0	0
1257	1	69				-2.736	0	0	71.3667	0	71.3667	2	1	0	0	0	0	0	0	0	0
1258	1	69				-1.604	0	0	71.3667	0	71.3667	0	0	0	0	0	0	0	0	0	0
1259	1	84				-2.655	0	0	71.3667	0	71.3667	2	1	0	0	0	0	0	0	0	0
1260	1	77				-3.991	0	0	20.1	1	20.1	2	1	0	0	0	0	0	0	0	0
1261	1	67				-4.373	0	0	71.3	0	71.3	2	1	0	0	0	0	0	0	0	0
1262	1	78	149.5	57.2	25.5926	-3.045	0	1	53.2	0	71.3	2	1	0	0	0	0	0	0	1	1
1263	0	58	165	54	19.8347	-6.895	0	0	16.5	1	16.5	0	0	0	0	0	0	0	0	1	0
1264	1	63				-2.209	0	0	71.3	0	71.3	2	1	0	1	0	1	0	0	0	0
1265	1	57				-0.982	0	0	71.3	0	71.3	0	0	0	0	0	0	0	0	0	0
1266	0	50				-2.345	1	0	71.3	0	71.3	2	1	0	0	0	0	0	0	0	0
1267	1	58				-0.694	1	0	71.3	0	71.3	0	0	0	0	0	0	0	0	1	0
1268	0	70				-1.409	0	0	71.3	0	71.3	0	0	0	0	0	0	0	0	0	0
1269	1	62				-3.541	1	1	5.86667	0	71.2667	2	1	0	0	0	0	0	1	0	0
1270	1	82	149	65	29.278	-2.522	0	1	18.4667	1	37.6667	0	0	0	0	0	0	0	0	0	0
1271	1	83				-4.6	1	0	71.1667	0	71.1667	2	1	0	0	0	0	0	0	0	0
1272	1	76				-2.964	1	0	71.1667	0	71.1667	2	1	0	0	0	0	0	0	0	0
1273	1	82				-2.883	0	1	1.26667	0	71.1667	2	1	0	0	0	0	0	0	1	0
1274	1	60				-2.836	0	0	71.1667	0	71.1667	2	1	1	0	0	0	0	0	1	0
1275	1	69				-2.559	2	0	71.1667	0	71.1667	2	1	0	0	0	0	0	0	0	0
1276	0	73				-2.755	1	0	71.1667	0	71.1667	2	1	0	0	0	0	0	0	1	0
1277	1	76				-3.418	0	1	33.4667	0	71.1667	2	1	0	0	0	0	0	0	0	0
1278	1	70				-1.918	0	0	7.3	1	7.3	0	0	0	0	0	0	0	0	0	0
1279	0	68				-1.827	0	0	71.1667	0	71.1667	1	0	0	0	0	0	0	0	1	0
1280	1	68				-1.955	0	0	71.1667	0	71.1667	1	0	0	0	0	0	0	0	0	0
1281	1	72				-2.748	2	0	71.0667	0	71.0667	2	1	0	0	0	0	0	0	1	0
1282	1	78				-2.703	1	0	71.0667	0	71.0667	2	1	0	0	0	0	0	0	0	0
1283	1	80				-2.622	0	0	6.46667	1	6.46667	2	1	0	0	0	0	0	0	0	0
1284	1	57				-1.748	0	0	71.0667	0	71.0667	0	0	0	0	0	0	2	0	0	0
1285	1	76				-1.505	0	1	20.8	0	71.0667	1	0	0	0	0	0	0	0	0	0
1286	0	58				-1.791	0	0	71.0667	0	71.0667	0	0	0	0	0	0	0	0	0	0
1287	1	73				-2.345	0	0	71.0667	0	71.0667	2	1	0	0	0	0	0	0	0	0
1288	1	79				-2.505	0	1	9.8	0	71	2	1	0	0	0	0	0	0	0	0
1289	1	82				-4.527	0	1	47.7333	0	70.9333	2	1	0	0	0	0	0	0	1	0
1290	1	85				-2.564	1	0	70.9333	0	70.9333	2	1	0	0	0	0	0	0	0	0
1291	1	80				-2.18	2	0	45.7	1	45.7	1	0	0	0	0	0	0	0	0	0
1292	1	77				-3.491	0	0	70.9333	0	70.9333	2	1	0	0	0	0	0	0	0	0
1293	1	85				-2.436	0	0	70.9	0	70.9	2	1	0	0	0	0	0	0	0	0
1294	1	84				-4.243	1	0	16.3	1	16.3	2	1	0	0	0	0	0	0	0	0
1295	1	89				-3.373	2	0	70.8333	0	70.8333	1	0	0	0	0	0	0	0	0	0
1296	0	77				-3	2	0	70.8333	0	70.8333	2	1	0	0	0	0	0	0	0	0
1297	0	78				-2.316	0	0	70.8333	0	70.8333	1	0	0	0	0	0	0	0	0	0
1298	0	72				-6.445	1	0	70.8333	0	70.8333	2	1	0	0	0	0	0	0	1	0
1299	1	75				-3.264	1	0	66.2	1	66.2	2	1	0	0	0	0	0	0	0	0
1300	1	82	156	55	22.6003	-3.734	2	1	29.4667	0	70.7	2	1	0	0	0	0	0	0	0	0
1301	1	54				-2.691	0	0	70.7	0	70.7	2	1	0	0	0	0	0	0	1	0
1302	1	71				-2.154	1	0	22.5333	1	22.5333	1	0	0	0	0	0	0	0	0	0
1303	0	60				-3.1	0	0	70.7	0	70.7	2	1	0	0	0	0	0	0	1	0
1304	1	72				-3.655	0	0	70.7	0	70.7	2	1	0	0	0	0	0	0	0	0
1305	1	80				-2.009	1	1	15.4	0	70.7	1	0	0	0	0	0	0	0	0	0
1306	1	79				-1.755	0	0	36.0333	1	36.0333	1	0	0	0	0	0	0	0	0	0
1307	1	67				-1.609	0	1	40.4333	0	70.7	2	1	0	0	0	0	0	0	0	0
1308	1	90				-3.464	2	0	70.6	0	70.6	2	1	0	0	0	0	0	0	0	0
1309	0	73				-3.464	1	0	70.6	0	70.6	2	1	0	0	0	0	0	0	1	0
1310	1	81				-2.673	0	0	70.6	0	70.6	2	1	0	0	0	0	0	0	0	0
1311	1	74				-3.036	0	0	70.6	0	70.6	2	1	0	1	0	0	0	0	0	0
1312	1	57				-3.274	2	0	70.6	0	70.6	2	1	0	0	0	0	0	0	0	0
1313	1	80				-1.901	1	0	70.6	0	70.6	0	0	0	0	0	0	0	0	0	0
1314	0	63				-1.125	0	0	70.6	0	70.6	0	0	1	0	0	0	0	0	0	0
1315	0	77				-0.25	0	0	70.6	0	70.6	0	0	0	0	0	0	0	0	0	0
1316	1	77				-1.809	2	1	19.7333	0	70.5667	1	0	0	0	0	0	0	0	0	0
1317	0	77				-2.372	2	0	2.4	1	2.4	2	1	0	0	0	0	0	1	0	0
1318	1	77				-2.136	0	1	17.8667	1	62.2667	2	1	0	1	0	1	0	0	0	0
1319	1	88				-4.018	2	1	37.6667	1	50.4333	2	1	0	0	0	0	0	0	0	0
1320	1	82				-3.391	2	0	8.4	1	8.4	2	1	0	0	0	0	0	0	0	0
1321	1	76				-3.782	0	0	70.2333	0	70.2333	2	1	0	0	0	0	0	0	0	0
1322	1	71				-2.86	2	0	14.1667	1	14.1667	2	1	0	0	0	0	0	0	0	0
1323	1	89				-4.036	2	0	70.2333	0	70.2333	2	1	0	0	0	0	0	0	0	0
1324	1	74				-2.126	0	1	2.3	1	16.1333	1	0	0	0	0	0	0	0	1	0
1325	0	74				-2.191	0	0	65.6	1	65.6	1	0	0	0	0	0	0	0	0	0
1326	0	61				-2.436	1	0	45.6	1	45.6	2	1	0	0	0	0	0	0	1	0
1327	0	62				-0.338	0	0	70.2333	0	70.2333	0	0	0	0	0	0	0	0	0	0
1328	0	52				-3.245	1	1	24.4667	0	70.0333	2	1	1	1	0	0	0	0	0	0
1329	1	78				-1.955	1	1	20.3667	0	70	1	0	0	0	0	0	0	0	1	0
1330	1	63				-3.127	0	0	70	0	70	2	1	0	0	0	1	0	0	0	0
1331	1	63				-2.264	0	0	70	0	70	2	1	0	0	0	0	0	0	0	0
1332	1	61				-2.236	1	0	70	0	70	2	1	0	0	0	0	0	0	0	0
1333	1	65				-2.509	0	1	55.1333	0	70	2	1	0	0	0	0	0	0	0	0
1334	0	78				0.64	1	0	70	0	70	0	0	0	0	0	0	0	0	1	0
1335	0	61				-3.103	0	0	26.8333	1	26.8333	2	1	1	0	0	0	0	1	0	0
1336	1	70				-2.73	0	0	69.9667	0	69.9667	2	1	0	0	0	0	0	0	0	0
1337	1	65				-2.982	0	0	69.9667	0	69.9667	2	1	0	1	0	1	0	0	0	0
1338	0	57				-3.709	0	0	69.9667	0	69.9667	2	1	0	0	0	1	0	0	0	0
1339	1	79				-3.991	1	0	69.9667	0	69.9667	2	1	0	0	0	0	0	0	0	0
1340	1	60				-2.682	0	0	69.9667	0	69.9667	2	1	0	1	0	0	0	0	0	0
1341	0	71				-0.743	1	0	69.9667	0	69.9667	0	0	0	0	0	0	0	0	1	0
1342	1	51				0.045	0	0	69.9667	0	69.9667	0	0	0	1	0	0	0	0	0	0
1343	1	67				-0.527	0	0	69.9667	0	69.9667	0	0	0	0	0	0	0	0	0	0
1344	0	61				-3.776	2	0	39	1	39	2	1	1	0	0	0	0	0	1	0
1345	0	89				-2.521	2	0	69.9	0	69.9	2	1	0	0	0	0	0	0	0	0
1346	1	66				-1.973	0	0	69.9	0	69.9	0	0	0	0	0	0	0	0	0	0
1347	1	60				-1.243	0	0	69.9	0	69.9	0	0	0	0	0	0	0	0	0	0
1348	1	71	141.5	61.2	30.566	-2.773	0	1	54.5333	0	69.9	2	1	0	0	0	0	0	0	1	0
1349	1	83				-0.883	0	0	69.9	0	69.9	1	0	0	0	0	1	0	0	0	0
1350	1	70				0.036	0	0	69.9	0	69.9	0	0	0	0	0	1	0	0	0	0
1351	1	77				-3.324	0	0	69.7667	0	69.7667	2	1	1	1	0	0	0	0	1	0
1352	0	53				-6.155	1	0	69.7667	0	69.7667	2	1	0	0	0	0	0	0	0	0
1353	1	73				-3.045	0	0	8.63333	1	8.63333	2	1	0	0	0	0	0	0	0	0
1354	1	74				-3.445	1	0	69.8333	1	69.8333	2	1	0	0	0	0	0	0	1	0
1355	1	76				-2.755	0	1	67.0667	0	69.7667	2	1	0	0	0	0	0	0	0	0
1356	1	63				-2.882	0	0	69.7667	0	69.7667	2	1	0	0	0	0	0	0	0	0
1357	0	88				-2.509	0	0	69.7667	0	69.7667	1	0	0	0	0	0	0	0	0	0
1358	1	52				-0.473	0	0	69.7667	0	69.7667	0	0	0	0	0	0	0	0	0	0
1359	1	58				-0.283	0	0	69.7667	0	69.7667	0	0	0	1	0	1	0	0	0	0
1360	1	81				-3.216	1	0	9.46667	1	9.46667	2	1	0	0	0	0	2	0	0	0
1361	1	80				-2.946	0	1	44.3333	0	69.6667	2	1	0	0	0	0	0	0	0	0
1362	1	63				-3.736	0	0	69.6667	0	69.6667	2	1	0	0	0	0	0	0	0	0
1363	1	74				-3.727	0	0	69.6667	0	69.6667	2	1	0	0	0	0	0	0	1	0
1364	1	61				-3.118	0	0	69.6667	0	69.6667	2	1	0	0	0	0	0	0	0	0
1365	0	75				-1.316	0	0	68.7333	1	68.7333	0	0	0	0	0	1	0	0	0	0
1366	1	55				-0.378	1	0	69.6667	0	69.6667	0	0	0	0	0	0	0	0	0	0
1367	0	51				-3.873	1	0	12.4333	1	12.4333	2	1	1	0	0	0	0	0	1	0
1368	0	74				-1.918	0	0	69.4333	0	69.4333	1	0	1	0	0	0	0	0	0	0
1369	1	57				-0.427	0	0	69.4333	0	69.4333	0	0	0	0	0	0	0	0	0	0
1370	0	76				-2.787	1	0	69.3	0	69.3	2	1	1	1	0	0	0	0	1	0
1371	1	87				-3.191	1	0	69.3	0	69.3	2	1	0	0	0	1	0	0	0	0
1372	1	78				-2.682	1	0	69	1	69	2	1	0	0	0	0	0	0	0	0
1373	1	79				-2.609	0	0	69.3	0	69.3	2	1	0	0	0	0	0	0	1	0
1374	1	72				-3	1	0	69.3	0	69.3	2	1	0	0	0	0	0	0	1	0
1375	1	85				-2.055	0	0	69.3	0	69.3	2	1	0	0	0	0	0	0	0	0
1376	1	53				-1.55	0	1	33.2333	0	69.3	1	0	1	0	0	0	0	0	1	0
1377	0	88				-0.419	0	0	69.3	0	69.3	0	0	0	0	0	0	0	0	0	0
1378	1	81				-3.18	0	0	69.2	0	69.2	2	1	0	0	0	0	0	0	0	1
1379	0	85				-2.456	2	0	69.2	0	69.2	1	0	0	0	0	0	0	0	0	0
1380	1	87				-2.591	2	1	34.5333	1	35.6667	1	0	0	0	0	0	0	0	0	0
1381	1	70				-1.518	1	0	69.2	0	69.2	1	0	0	0	0	0	0	0	0	0
1382	1	64				-2.964	0	0	69.0667	0	69.0667	2	1	0	0	0	0	0	0	0	0
1383	1	83				-4.081	1	0	69.0333	0	69.0333	2	1	0	0	0	0	0	0	0	0
1384	0	76				-3.364	2	0	69.0333	0	69.0333	2	1	1	0	0	0	0	0	0	0
1385	1	66				-2.288	0	0	69.0333	0	69.0333	2	1	0	0	0	0	0	0	0	0
1386	1	83				-2.144	0	0	69.0333	0	69.0333	2	1	0	1	0	1	0	0	0	0
1387	1	72				-3.127	0	0	69.0333	0	69.0333	2	1	0	0	0	0	0	0	1	0
1388	0	59				-1.684	0	0	69.0333	0	69.0333	0	0	0	0	0	0	0	0	1	0
1389	0	72				-0.818	1	0	69.0333	0	69.0333	0	0	0	0	0	0	0	0	0	0
1390	1	81	155	60	24.974	-1.612	0	0	69.0333	0	69.0333	2	1	0	0	0	0	0	0	0	0
1391	1	87				-3.045	2	0	68.9667	0	68.9667	2	1	0	0	0	0	0	0	0	0
1392	1	76				-4.364	0	0	68.9667	0	68.9667	2	1	0	0	0	0	0	0	0	0
1393	1	61				-3.1	0	0	68.9667	0	68.9667	2	1	0	0	0	0	0	0	0	0
1394	1	63				-2.775	0	0	68.9667	0	68.9667	0	0	0	1	0	0	0	0	0	0
1395	1	81				-2.081	0	0	52.4667	1	52.4667	0	0	0	0	0	0	2	0	0	0
1396	1	70				-1.514	0	0	68.9667	0	68.9667	0	0	0	0	0	0	0	0	0	1
1397	1	88				-2.09	0	1	58.5	0	68.8333	2	1	0	0	0	0	0	0	0	0
1398	1	55				-1.514	0	0	68.8333	0	68.8333	0	0	0	0	0	0	0	0	0	0
1399	1	63				1.845	0	0	68.8333	0	68.8333	0	0	0	0	0	0	0	0	0	0
1400	1	67				-2.918	0	0	68.8	0	68.8	2	1	0	0	0	0	0	0	1	0
1401	1	83				-2.658	0	0	31.8667	1	31.8667	2	1	0	0	0	0	0	0	1	0
1402	0	81				-2.382	0	0	43.9333	1	43.9333	2	1	0	0	0	0	0	0	0	0
1403	1	63				-2.2	0	0	68.8	0	68.8	2	1	0	0	0	1	0	0	0	0
1404	0	60				0.518	0	0	68.8	0	68.8	0	0	1	0	0	0	0	0	0	0
1405	1	76				-3.173	0	0	68.8	0	68.8	2	1	0	0	0	0	0	0	0	0
1406	0	60				-5.645	0	0	68.7667	0	68.7667	2	1	1	0	0	0	0	0	0	0
1407	1	72				-2.369	2	0	68.7667	0	68.7667	1	0	0	0	0	0	0	0	0	0
1408	1	87				-4.555	2	0	68.7667	0	68.7667	2	1	0	0	0	0	0	0	0	0
1409	1	76				-3.436	0	0	68.7333	0	68.7333	2	1	0	0	0	0	0	0	0	0
1410	1	82				-3.155	1	1	63	0	68.7333	2	1	0	0	0	0	0	0	0	0
1411	1	64				-2.873	0	0	68.7333	0	68.7333	2	1	0	0	0	0	0	0	0	0
1412	1	66				-1.856	1	0	68.7333	0	68.7333	0	0	0	0	0	0	0	0	0	0
1413	1	70				-1.745	0	0	55.7333	1	55.7333	1	0	0	0	0	0	0	0	0	0
1414	0	66				-1.645	2	0	7.66667	1	7.66667	1	0	1	1	0	1	0	0	1	0
1415	1	50				-0.694	0	0	68.7333	0	68.7333	0	0	0	0	0	0	0	0	1	0
1416	1	65				-1.582	0	0	68.7333	0	68.7333	0	0	0	0	0	0	0	0	0	0
1417	1	57				0.216	0	0	68.7333	0	68.7333	0	0	0	0	0	0	0	0	0	0
1418	1	74				-3.55	2	1	4.03333	1	42.1	0	0	0	0	0	0	0	0	1	0
1419	1	66				-3.009	0	0	68.6	0	68.6	2	1	0	0	0	0	0	0	0	0
1420	1	70				-2.829	1	0	52.0667	1	52.0667	2	1	0	0	0	0	0	0	0	0
1421	1	72				-2.891	0	0	68.6	0	68.6	2	1	0	0	0	0	0	0	0	0
1422	1	73				-2.273	0	0	68.6	0	68.6	2	1	0	0	0	0	0	0	1	0
1423	1	81				-2.782	0	0	68.6	0	68.6	2	1	0	0	0	0	0	0	1	0
1424	0	53				-1.618	0	0	68.6	0	68.6	1	0	1	0	0	0	0	0	1	0
1425	1	59				-2.784	2	1	5.13333	1	37.3667	2	1	0	0	0	0	0	0	1	0
1426	1	68				-3.333	0	0	68.5	0	68.5	2	1	0	0	0	1	0	0	1	0
1427	1	70				-3.333	0	0	68.5	0	68.5	2	1	0	0	0	0	0	0	0	0
1428	1	79				-2.941	1	0	11.2	1	11.2	2	1	0	0	0	0	0	0	0	0
1429	1	56				-1.982	0	0	68.5	0	68.5	1	0	0	0	0	0	0	0	0	0
1430	1	62				-2.6	0	0	68.5	0	68.5	2	1	0	0	0	0	0	0	0	0
1431	0	69				-2.518	0	0	68.5	0	68.5	2	1	0	1	0	0	0	0	0	0
1432	1	75				-1.252	0	0	68.5	0	68.5	0	0	0	0	0	0	0	0	0	0
1433	0	67				-2.493	0	0	68.3667	0	68.3667	1	0	0	0	0	0	0	0	1	0
1434	1	66				-3.045	0	0	68.3667	0	68.3667	2	1	0	0	0	0	0	0	0	0
1435	1	89				-2.655	1	0	49.4333	1	49.4333	2	1	0	0	0	0	0	0	0	0
1436	0	71				-2.147	0	0	68.3667	0	68.3667	1	0	1	0	0	0	0	0	1	0
1437	0	59				-1.772	0	0	68.3667	0	68.3667	0	0	0	0	0	0	0	0	1	0
1438	1	54				-0.218	1	0	68.3667	0	68.3667	0	0	0	0	0	0	0	0	0	0
1439	1	77				-2.486	0	0	68.2667	0	68.2667	2	1	0	0	0	0	0	0	0	0
1440	0	72				-2.301	0	0	68.2667	0	68.2667	0	0	0	0	0	0	0	0	0	0
1441	0	65				-2.964	0	0	68.2667	0	68.2667	2	1	0	0	0	0	0	0	0	0
1442	1	62				-2.645	0	0	68.2667	0	68.2667	2	1	0	0	0	0	0	0	1	0
1443	1	59				-1.809	0	0	21.7	1	21.7	1	0	0	0	1	0	0	0	1	0
1444	0	75				-0.918	0	0	68.2667	0	68.2667	0	0	0	0	0	0	0	0	1	0
1445	1	57				-0.509	0	0	68.2667	0	68.2667	0	0	0	0	0	0	0	0	0	0
1446	1	59				-3.261	0	0	68.1667	0	68.1667	2	1	0	0	0	0	0	0	0	0
1447	1	73				-3.655	0	0	68.1667	0	68.1667	2	1	0	0	0	0	0	0	0	0
1448	0	72				-2.007	0	0	68.1667	0	68.1667	0	0	0	1	0	0	0	0	0	0
1449	1	69				-2.991	0	0	68.1667	0	68.1667	2	1	0	0	0	0	0	0	0	0
1450	1	79				-2.909	0	0	68.1667	0	68.1667	2	1	0	0	0	0	0	0	0	0
1451	1	59				-1.009	0	0	68.1667	0	68.1667	0	0	0	0	0	0	0	0	0	0
1452	1	50				0.072	0	0	68.1667	0	68.1667	0	0	0	0	0	0	0	0	1	0
1453	1	73				-2.8	0	0	68.1333	0	68.1333	2	1	0	0	0	0	0	0	0	0
1454	1	85				-2.664	1	0	68.1333	0	68.1333	2	1	0	0	0	0	0	0	0	0
1455	1	72				-1.456	0	0	68.1333	0	68.1333	0	0	0	0	0	0	0	0	1	0
1456	0	56				-2.027	0	0	68.1333	0	68.1333	0	0	1	0	0	0	0	0	0	0
1457	1	85				-1.327	1	0	68.1333	0	68.1333	1	0	0	0	0	0	2	0	0	0
1458	1	82				-1.636	0	0	68.1333	0	68.1333	1	0	0	0	0	0	0	0	0	0
1459	1	88				-1.063	0	0	68.1333	0	68.1333	0	0	0	0	0	0	0	0	0	0
1460	0	59				1.066	0	0	68.1333	0	68.1333	0	0	0	0	0	0	0	0	1	0
1461	1	79				0.045	0	0	68.1333	0	68.1333	1	0	0	0	1	0	0	0	0	0
1462	1	77				-3.108	1	0	68.1	0	68.1	2	1	0	0	0	1	0	0	0	0
1463	1	74				-2.712	1	0	68.1	0	68.1	1	0	0	0	0	0	0	0	0	0
1464	1	74				-2.414	0	0	68.1	0	68.1	1	0	0	0	0	0	0	0	0	0
1465	1	64				-2.473	0	0	68.1	0	68.1	2	1	0	1	0	0	0	0	0	0
1466	1	61				-1.918	1	0	68.1	0	68.1	1	0	0	0	0	0	0	0	1	0
1467	1	73				-3.964	2	0	68.1	0	68.1	2	1	0	0	0	0	0	0	0	1
1468	0	80				-4.409	1	0	30.5667	1	30.5667	2	1	0	0	0	0	0	0	0	0
1469	1	78				-2.712	0	0	68.0333	0	68.0333	1	0	0	0	0	0	0	0	1	0
1470	1	58				-2.243	0	1	31.5333	0	68.0333	2	1	0	1	0	0	0	0	0	0
1471	1	71				-2.189	1	0	68.0333	0	68.0333	0	0	0	0	0	0	0	0	0	0
1472	1	59				-2.991	0	0	68.0333	0	68.0333	2	1	1	1	0	0	0	0	1	0
1473	1	52				-1.491	0	0	68.0333	0	68.0333	0	0	0	1	0	0	0	0	0	0
1474	0	60				-0.919	0	0	68.0333	0	68.0333	0	0	1	0	0	1	0	0	1	0
1475	1	78				-2.536	0	0	68.0333	0	68.0333	2	1	0	0	0	0	0	0	0	0
1476	1	53				-3.216	1	0	68	0	68	2	1	0	0	0	0	0	0	1	0
1477	1	78				-2.541	0	0	67.9333	0	67.9333	1	0	0	0	0	0	0	0	1	0
1478	1	76				-3.209	0	0	67.9	0	67.9	1	0	0	0	0	0	0	0	1	0
1479	1	59				-1.874	1	1	30.1667	1	59.6667	1	0	1	0	0	0	0	0	1	0
1480	1	62				-1.775	1	0	67.9	0	67.9	0	0	0	0	0	0	0	0	0	0
1481	1	74				-1.418	1	0	67.9	0	67.9	0	0	0	0	0	0	0	0	0	0
1482	1	75				-0.964	0	0	67.9	0	67.9	0	0	0	0	0	0	0	0	0	0
1483	1	85				-3.009	2	0	47.4333	1	47.4333	2	1	0	0	0	0	0	0	0	0
1484	1	81				-2.327	0	0	67.8	0	67.8	2	1	0	0	0	0	0	0	0	0
1485	1	81				-2.27	1	0	67.8	0	67.8	2	1	0	0	0	0	0	0	0	1
1486	1	75				-3.709	0	0	67.8	0	67.8	2	1	0	0	0	0	0	0	0	0
1487	1	69				-2.856	0	0	67.7	0	67.7	2	1	0	0	0	0	0	0	0	0
1488	1	62				-2.495	0	0	67.7	0	67.7	2	1	0	0	0	0	0	0	1	1
1489	0	66				-2.081	0	0	67.7	0	67.7	1	0	0	0	0	0	0	0	0	0
1490	1	70				-2.173	0	1	32.7667	0	67.7	2	1	0	0	0	0	0	0	0	0
1491	1	78				-3.658	0	0	67.6667	0	67.6667	2	1	0	0	0	0	0	0	0	0
1492	1	60				-2.927	0	0	67.6667	0	67.6667	2	1	0	1	0	0	0	0	1	0
1493	0	65				-1.978	0	0	10.3333	1	10.3333	1	0	1	0	0	0	0	0	1	0
1494	1	61				-2.245	0	0	67.6667	0	67.6667	2	1	0	1	0	1	0	0	0	0
1495	1	63				-1.827	0	0	67.6667	0	67.6667	0	0	0	0	0	0	0	0	0	0
1496	1	59				-0.664	0	0	67.6667	0	67.6667	0	0	0	0	0	0	0	0	0	0
1497	1	83				-4.1	1	0	67.5667	0	67.5667	2	1	0	0	0	0	0	0	0	0
1498	1	86				-3.117	0	0	29.4	1	29.4	2	1	0	0	0	0	0	0	0	0
1499	0	86				-3.044	0	0	46.8	1	46.8	1	0	0	0	0	0	0	0	0	0
1500	0	77				-2.985	1	0	67.5667	0	67.5667	2	1	1	0	0	0	0	0	0	0
1501	1	80				-2.712	2	1	45.8333	0	67.5667	2	1	0	0	0	0	0	0	1	0
1502	1	69				-3.136	0	1	13.2	0	67.5667	2	1	0	1	0	0	0	0	0	0
1503	1	82				-1.667	1	0	67.5667	0	67.5667	0	0	0	0	0	0	0	0	0	0
1504	1	83				-0.591	0	0	20.1333	1	20.1333	0	0	0	0	0	0	0	0	0	0
1505	1	87				-4.64	2	0	32.6333	1	32.6333	2	1	0	1	0	0	0	1	0	0
1506	1	75				-1.682	1	0	67.4333	0	67.4333	1	0	0	0	0	0	0	0	0	0
1507	1	70				-1.727	0	0	43.1333	1	43.1333	0	0	0	0	0	0	0	0	0	0
1508	0	58				-1.891	0	0	67.4333	0	67.4333	0	0	1	1	0	0	0	0	0	0
1509	1	51				-0.739	0	0	67.4333	0	67.4333	0	0	0	0	0	0	0	0	0	0
1510	1	70				-0.955	0	0	67.4333	0	67.4333	0	0	0	0	0	0	0	0	0	0
1511	1	84				-3.498	1	0	46.0333	1	46.0333	2	1	0	0	0	0	0	0	0	0
1512	1	77				-3	0	1	5.36667	0	67.4	2	1	0	0	0	0	0	0	1	0
1513	1	52				-1.072	0	0	67.4	0	67.4	0	0	0	1	0	0	0	0	1	0
1514	1	75				-3.155	0	0	67.4	0	67.4	2	1	0	0	0	0	0	0	0	0
1515	0	65				-2.973	1	0	67.3333	0	67.3333	2	1	0	0	0	0	0	0	1	0
1516	0	75				-1.646	1	0	67.3333	0	67.3333	1	0	0	0	0	0	0	0	0	0
1517	0	70				-1.17	1	0	67.3333	0	67.3333	0	0	1	0	0	0	0	0	0	0
1518	1	65				-0.486	0	0	67.3333	0	67.3333	0	0	0	1	0	0	0	0	0	0
1519	1	87				0.455	0	0	67.3333	0	67.3333	0	0	0	0	0	0	0	0	0	0
1520	0	84				-1.794	0	1	18.7	0	67.2667	0	0	0	0	0	0	0	0	0	0
1521	1	61				-4.391	0	0	67.1667	0	67.1667	2	1	0	0	0	0	0	0	1	0
1522	0	71				-2.618	1	0	67.1667	0	67.1667	2	1	1	0	0	1	0	0	1	0
1523	1	69				-1.514	0	0	67.1667	0	67.1667	0	0	0	0	0	0	0	0	0	0
1524	1	74				-1.505	0	1	44.2	0	67.1667	0	0	0	1	0	0	0	0	0	0
1525	1	71				-3.396	0	1	61.7667	0	67.1333	2	1	0	0	0	0	0	0	0	0
1526	1	71				-4.127	1	0	67.1333	0	67.1333	2	1	0	0	0	0	0	0	0	0
1527	1	81				-2.252	0	0	67.1333	0	67.1333	2	1	0	0	0	0	0	0	0	0
1528	1	67				-2.036	0	0	67.1333	0	67.1333	1	0	0	0	0	0	0	0	0	0
1529	1	74				-3.3	0	1	53.3	0	67.1333	2	1	0	0	0	0	0	0	1	0
1530	1	52				-2.382	1	0	67.1333	0	67.1333	2	1	1	0	0	0	0	0	1	0
1531	1	86				-4.236	2	1	46.5667	1	53.9667	2	1	0	0	0	0	0	0	1	0
1532	0	56				-3.3	0	0	67.1	0	67.1	2	1	1	0	0	0	0	0	1	0
1533	1	70				-2.718	1	0	67.1	0	67.1	2	1	0	0	0	0	0	0	0	0
1534	1	81				-1.171	0	0	67.1	0	67.1	0	0	0	0	0	0	0	0	0	0
1535	1	52				-0.937	1	0	67.1	0	67.1	0	0	0	0	0	0	0	0	1	0
1536	1	74				-2.345	0	0	67.1	0	67.1	2	1	0	0	0	0	0	0	0	0
1537	1	54				-0.234	0	0	67.1	0	67.1	0	0	0	0	0	0	0	0	0	0
1538	0	67				-4.782	1	0	18.0667	1	18.0667	2	1	1	0	0	0	0	0	1	0
1539	0	59				-3.891	0	0	66.9667	0	66.9667	2	1	1	0	0	0	2	0	1	0
1540	1	82				-2.514	0	0	66.9667	0	66.9667	0	0	0	0	0	0	0	0	0	0
1541	1	75				-2.468	0	0	66.9667	0	66.9667	0	0	0	0	0	0	0	0	0	0
1542	1	62				-2.718	1	1	34.1	0	66.9667	2	1	0	0	0	0	0	0	1	0
1543	1	57				-2.497	0	0	66.9667	0	66.9667	2	1	0	0	0	0	0	0	1	0
1544	1	52				-0.595	0	0	36.4667	1	36.4667	1	0	0	0	0	0	0	0	0	0
1545	1	74				-3.481	0	0	8.66667	1	8.66667	2	1	0	0	0	0	0	0	1	0
1546	1	74				-2.649	1	0	66.9333	0	66.9333	2	1	0	0	0	0	0	0	0	0
1547	1	77				-3.264	0	0	66.9333	0	66.9333	2	1	0	0	0	1	0	0	0	0
1548	0	60				-2.355	0	0	66.9333	0	66.9333	2	1	1	0	0	0	0	0	1	0
1549	0	80				-1.978	1	0	66.9333	0	66.9333	0	0	0	1	0	0	0	0	0	0
1550	0	67				-2.518	1	0	66.9333	0	66.9333	2	1	0	0	0	0	0	0	0	0
1551	0	81				-1.791	1	0	42	1	42	1	0	1	0	0	0	0	0	0	0
1552	1	57				-1.573	0	1	52.8667	0	66.9333	0	0	0	0	0	0	0	0	0	0
1553	1	78				-4.36	2	0	66.8667	0	66.8667	2	1	0	0	0	0	0	1	0	0
1554	1	63				-2.557	2	0	66.8667	0	66.8667	2	1	1	0	0	0	0	0	1	0
1555	0	78				-2.125	1	0	66.8667	0	66.8667	2	1	0	0	0	0	0	0	0	0
1556	0	50				-2.727	0	0	66.8667	0	66.8667	0	0	0	0	0	0	0	0	0	0
1557	0	89				-1.669	0	0	16.6667	1	16.6667	0	0	0	0	0	0	2	0	0	0
1558	1	63				-2.355	0	0	66.8667	0	66.8667	2	1	0	0	0	0	0	0	0	0
1559	1	49				-0.491	0	0	66.8667	0	66.8667	0	0	0	0	0	0	0	0	0	0
1560	0	65				-2.882	1	1	3.6	1	44.7667	2	1	1	0	0	0	0	0	0	0
1561	1	53	153	50	21.3593	-2.495	0	1	17.6	1	44.9333	0	0	1	1	0	1	0	0	1	0
1562	1	87				-4.057	2	0	66.5	0	66.5	2	1	0	0	0	0	0	0	0	0
1563	1	73				-3.359	2	0	66.5	0	66.5	2	1	0	0	0	0	0	0	1	0
1564	1	82				-3.836	0	1	34.9333	0	66.5	2	1	0	0	0	0	0	0	0	0
1565	0	51				-1.755	0	0	66.5	0	66.5	0	0	0	0	0	0	0	0	0	0
1566	0	74				-3.169	2	0	66.4667	0	66.4667	2	1	1	0	0	0	0	0	0	0
1567	0	54				-2.145	0	0	66.4667	0	66.4667	1	0	0	0	0	0	0	0	1	0
1568	0	72				-3.155	0	0	66.4667	0	66.4667	2	1	0	0	0	0	0	0	0	0
1569	0	63				-1.618	0	0	66.4667	0	66.4667	0	0	0	0	0	0	0	0	0	0
1570	1	54				-0.946	0	0	66.4667	0	66.4667	0	0	0	1	0	0	0	0	0	0
1571	1	83				-4.595	2	1	26.5333	1	33.7333	1	0	0	0	0	0	0	0	0	0
1572	1	79				-2.977	0	1	35.0333	0	66.3333	0	0	0	0	0	0	0	0	1	0
1573	1	78				-3.655	2	1	41.9333	0	66.2667	2	1	0	0	0	0	0	0	0	0
1574	1	65				-2.955	2	0	66.2667	0	66.2667	1	0	0	0	0	0	0	0	1	0
1575	1	87				-4.327	0	0	40.9667	1	40.9667	2	1	0	0	0	0	0	0	0	0
1576	1	87				-2.52	1	0	66.2667	0	66.2667	2	1	0	0	0	0	0	0	0	0
1577	1	73				-1.964	1	0	66.2667	0	66.2667	1	0	0	0	0	0	0	0	0	0
1578	1	74				-3.272	0	0	66.2667	0	66.2667	2	1	0	0	0	0	0	0	1	0
1579	1	73				-1.455	1	0	66.2667	0	66.2667	0	0	0	0	0	0	0	0	0	0
1580	1	65				-1.418	0	0	66.2667	0	66.2667	0	0	0	0	0	0	0	0	0	0
1581	0	59				-2.5	1	0	66.2667	0	66.2667	2	1	1	0	0	0	0	0	0	0
1582	1	74				-1.664	0	0	66.2667	0	66.2667	0	0	0	0	1	0	0	0	0	0
1583	1	54				0.063	0	0	66.2667	0	66.2667	0	0	0	0	0	0	0	0	0	0
1584	1	77				-4.162	0	1	1.3	1	34.7	2	1	0	0	0	1	0	0	1	0
1585	1	77				-1.773	0	1	3.76667	0	65.7333	1	0	0	0	0	0	0	0	0	0
1586	1	87				-1.91	2	1	8.6	0	65.6	2	1	0	0	0	0	0	0	0	0
1587	1	76	153.5	59.4	25.2098	-2.945	0	0	65.4333	0	65.4333	2	1	0	0	0	0	0	0	0	0
1588	1	62	151	52	22.806	-3.287	0	0	39.0333	1	39.0333	2	1	0	0	0	0	0	0	1	0
1589	1	55				-5.109	0	0	65.1	0	65.1	2	1	0	0	0	0	0	0	0	0
1590	1	65				-2.676	1	1	54.9333	0	65.1	2	1	0	0	0	0	0	0	1	0
1591	1	61				-3.136	0	0	65.1	0	65.1	2	1	0	0	0	0	0	0	0	0
1592	1	55				-1.739	1	0	65.1	0	65.1	0	0	0	0	0	0	0	0	1	0
1593	1	65				-0.577	0	0	65.1	0	65.1	0	0	0	0	0	0	0	0	1	0
1594	0	71				-0.559	0	0	27.4333	1	27.4333	0	0	0	0	0	0	0	0	0	0
1595	1	72				-0.369	0	0	65.1	0	65.1	0	0	0	0	0	0	0	0	0	0
1596	1	71				-2.427	2	0	65	0	65	2	1	0	0	0	0	0	0	0	0
1597	1	54				-0.991	0	0	65	0	65	0	0	0	0	0	0	0	0	1	0
1598	1	80				-3.153	2	0	64.8333	0	64.8333	2	1	0	1	0	1	0	0	0	0
1599	0	76				-2.206	2	0	64.8333	0	64.8333	1	0	0	0	0	0	0	0	0	0
1600	0	68				-1.891	1	0	36.3667	1	36.3667	1	0	1	0	0	0	0	0	0	0
1601	1	76				-2.645	1	0	13.7667	1	13.7667	2	1	0	1	0	0	0	0	1	0
1602	0	77				-1.5	0	0	56.3667	1	56.3667	0	0	0	0	0	0	0	0	0	0
1603	1	79				-2.718	0	0	63.6667	1	63.6667	2	1	0	0	0	0	0	0	0	0
1604	1	76				-1.649	0	0	64.8	0	64.8	1	0	0	0	0	0	0	0	0	0
1605	0	53				-1.9	0	0	10.7667	1	10.7667	0	0	0	0	0	0	0	0	0	0
1606	1	64				-2.917	0	1	56.7333	1	56.9	2	1	0	0	0	0	0	0	0	0
1607	0	80				-2.891	2	0	25.9333	1	25.9333	2	1	0	0	0	0	0	0	1	0
1608	1	82				-1.973	1	0	64.7667	0	64.7667	2	1	0	0	0	0	0	0	0	0
1609	0	62				-1.382	0	0	24.4667	1	24.4667	0	0	1	0	0	0	0	0	0	0
1610	1	63				-1.591	0	0	64.7667	0	64.7667	0	0	0	0	0	0	0	0	0	0
1611	0	53				-0.846	0	0	64.7667	0	64.7667	0	0	0	0	0	0	0	0	0	0
1612	1	50				-0.655	0	0	64.7667	0	64.7667	0	0	0	0	0	0	0	0	0	0
1613	1	78				-3.339	1	0	64.6333	0	64.6333	2	1	1	0	0	0	0	0	1	0
1614	1	82				-2.856	0	1	56.4333	1	56.8333	1	0	0	0	0	0	0	0	1	0
1615	1	77				-2.847	0	0	64.6333	0	64.6333	2	1	0	0	0	0	0	0	0	0
1616	1	81				-4.364	0	0	6.5	1	6.5	2	1	0	0	0	0	0	0	0	0
1617	1	62				-2.018	1	0	64.6333	0	64.6333	2	1	0	0	0	0	0	0	0	0
1618	1	74				-3.027	0	0	64.6333	0	64.6333	2	1	0	0	0	0	0	0	0	0
1619	1	54				-0.964	0	0	64.6333	0	64.6333	0	0	0	0	0	0	0	0	0	0
1620	1	63				-1.745	0	0	64.6333	0	64.6333	0	0	0	1	0	0	0	0	0	0
1621	1	61				-1.455	0	0	64.6333	0	64.6333	0	0	0	0	0	0	0	0	1	0
1622	0	76				-3.209	2	0	22.9333	1	22.9333	2	1	0	0	0	0	0	0	0	0
1623	1	61				-2.55	0	0	64.5333	0	64.5333	1	0	0	0	0	0	0	0	0	0
1624	1	73				-2.369	0	0	64.5333	0	64.5333	0	0	0	0	0	0	0	0	0	0
1625	0	68				-2.11	0	0	64.5333	0	64.5333	1	0	0	0	0	0	0	0	0	0
1626	1	85				-2	0	1	16.4667	0	64.5333	0	0	0	0	0	0	0	0	0	0
1627	1	65				-1.856	0	0	64.5333	0	64.5333	2	1	0	0	0	0	0	0	0	0
1628	0	75				-1.676	0	0	64.5333	0	64.5333	0	0	0	0	0	0	0	0	0	0
1629	1	77				-0.757	0	0	64.5333	0	64.5333	0	0	0	0	0	0	0	0	0	0
1630	1	50				-0.685	0	0	64.5333	0	64.5333	0	0	0	0	0	0	0	0	0	0
1631	1	54				-0.836	0	0	64.5333	0	64.5333	0	0	0	0	0	0	0	0	1	0
1632	1	64				-0.18	0	1	40	0	64.5333	0	0	0	1	0	0	0	0	1	0
1633	1	78				-4.766	1	0	64.3667	0	64.3667	2	1	0	1	0	0	0	0	0	0
1634	1	78				-4.461	2	0	5.83333	1	5.83333	2	1	0	0	0	0	0	0	1	0
1635	1	82				-3.4	0	0	64.3667	0	64.3667	2	1	0	0	0	0	0	0	0	0
1636	1	72				-2.845	1	0	64.3667	0	64.3667	2	1	0	0	0	0	0	0	1	0
1637	0	56				-4.527	0	0	64.3667	0	64.3667	2	1	0	0	0	0	0	0	1	0
1638	1	56				-3.618	1	0	64.3667	0	64.3667	2	1	0	0	0	0	0	0	1	0
1639	0	70				-3.544	1	0	38.7667	1	38.7667	2	1	0	0	0	0	0	0	1	0
1640	1	53				-3.164	0	0	64.3	0	64.3	2	1	0	0	0	1	0	0	1	0
1641	1	73				-2.18	0	1	54.4667	0	64.3	2	1	0	1	0	1	0	0	0	0
1642	1	62				-1.865	1	1	42.1667	0	64.3	0	0	0	0	0	0	0	0	0	0
1643	1	84				-1.838	0	0	64.3	1	64.3	1	0	0	0	0	0	0	0	0	0
1644	1	52				-1.811	0	0	64.3	0	64.3	0	0	0	0	0	0	0	0	1	0
1645	0	72				-1.147	0	0	64.3	0	64.3	0	0	0	0	0	0	0	0	0	0
1646	0	65				-2.555	0	0	64.3	0	64.3	2	1	0	0	0	0	0	0	1	0
1647	1	61				-0.636	0	1	27.6667	0	64.3	0	0	0	0	0	1	0	0	1	0
1648	1	83				-3.964	0	1	4.43333	1	45.2667	0	0	0	0	0	0	0	0	0	0
1649	0	73				-2.259	2	1	6.43333	0	64.2	2	1	0	0	0	0	0	0	0	0
1650	1	85				-2.685	0	0	64.1667	0	64.1667	2	1	0	0	0	0	0	0	0	0
1651	0	80				-2.201	1	1	40.4667	0	64.1667	2	1	1	0	0	0	0	0	0	0
1652	1	80				-1.793	0	0	47.5667	1	47.5667	0	0	0	0	0	1	0	0	0	0
1653	1	82				-2.255	0	1	52.9333	0	64.1667	2	1	0	0	0	0	0	0	0	0
1654	1	57				-0.464	0	0	64.1667	0	64.1667	0	0	0	0	0	0	0	0	0	0
1655	1	51				2.12	0	1	7.96667	0	64.1667	0	0	0	0	0	0	0	0	0	0
1656	1	51				-1.473	1	0	64.1	0	64.1	0	0	0	0	0	0	0	0	0	0
1657	1	80				-3.709	2	0	49.2667	1	49.2667	2	1	0	0	0	0	2	0	0	0
1658	0	72				-2.418	2	0	64.0667	0	64.0667	2	1	1	0	0	0	0	0	1	0
1659	1	81				-1.649	0	0	64.0667	0	64.0667	0	0	0	0	0	0	0	0	0	0
1660	0	80				-1.551	0	0	64.0667	0	64.0667	0	0	0	0	0	0	0	0	1	0
1661	1	62				-1.063	0	0	64.0667	0	64.0667	0	0	0	0	0	0	0	0	1	0
1662	1	63				0.586	0	0	64.0667	0	64.0667	0	0	0	0	0	0	0	0	0	0
1663	1	63				-3.036	0	1	19.2333	0	64.0333	2	1	0	0	0	0	0	0	0	0
1664	1	86				-4.273	1	1	26.2	0	63.9333	2	1	0	0	0	0	0	0	0	0
1665	1	60				-3.243	1	0	63.9333	0	63.9333	1	0	0	0	0	0	0	0	1	0
1666	1	86				-3.171	2	0	63.9333	0	63.9333	2	1	0	1	0	1	0	0	0	0
1667	1	70				-4.582	0	0	63.9333	0	63.9333	2	1	0	0	0	0	0	0	0	0
1668	0	85				-2.073	2	0	63.9333	0	63.9333	2	1	0	0	0	0	0	0	0	0
1669	1	82				-3.155	0	0	63.9333	0	63.9333	2	1	0	0	0	0	0	0	0	0
1670	1	64				-1.382	0	0	63.9333	0	63.9333	0	0	0	0	0	0	0	0	0	0
1671	0	72				-3.182	0	0	63.8333	0	63.8333	2	1	0	0	0	0	0	0	0	0
1672	0	55				-2.464	0	0	63.8333	0	63.8333	2	1	1	0	0	0	0	0	1	0
1673	1	72				-3.627	0	0	63.8333	0	63.8333	2	1	0	0	0	0	0	0	1	0
1674	1	74				-2.655	0	0	63.8333	0	63.8333	2	1	0	0	0	0	0	0	0	0
1675	1	59				-2.364	0	0	63.8333	0	63.8333	2	1	0	1	0	0	0	0	1	0
1676	1	75				-1.829	1	0	63.8333	0	63.8333	0	0	0	1	0	0	0	0	0	0
1677	1	82				-3.009	0	0	63.8333	0	63.8333	2	1	0	0	0	0	0	0	1	0
1678	1	72				-3.589	2	0	3.13333	1	3.13333	2	1	0	0	0	0	0	0	0	0
1679	1	78				-4.745	0	0	63.8	0	63.8	2	1	0	0	0	0	0	0	0	0
1680	1	72				-3.318	0	0	63.8	0	63.8	2	1	0	0	0	0	0	0	0	0
1681	1	52				-0.736	0	0	63.8	0	63.8	0	0	0	0	0	0	0	0	1	0
1682	1	64	154	55	23.1911	-2.505	0	1	49.2	0	63.7667	0	0	0	0	0	0	0	0	0	0
1683	1	74				-2.297	0	0	63.7	0	63.7	1	0	0	0	0	0	0	0	0	0
1684	1	77				-2.809	2	0	63.7	0	63.7	2	1	0	1	0	0	0	0	0	0
1685	1	69				-2.018	0	0	63.7	0	63.7	0	0	0	0	0	0	0	0	0	0
1686	0	64				-1.64	0	0	13.8	1	13.8	0	0	0	0	0	0	0	0	1	0
1687	1	69	153	72	30.7574	-2.807	0	1	19.7333	0	63.7	0	0	0	0	0	0	0	0	1	0
1688	1	73				-1.351	0	0	63.7	0	63.7	0	0	0	0	0	0	0	0	0	0
1689	0	61				-1.14	0	0	63.7	0	63.7	0	0	0	0	0	0	0	0	0	0
1690	1	71				-0.191	0	0	19.5667	1	19.5667	0	0	1	0	0	0	0	0	1	0
1691	1	76				-2.018	1	0	2.56667	1	2.56667	2	1	0	1	0	0	0	0	1	0
1692	1	73				-3.234	0	0	63.6	0	63.6	2	1	0	0	0	0	0	0	0	0
1693	1	77				-2.963	1	0	12.8	1	12.8	1	0	0	0	0	0	0	1	0	0
1694	1	80				-2.784	1	0	63.6	0	63.6	2	1	0	0	0	0	2	0	0	0
1695	1	79				-3.973	0	0	63.6	0	63.6	2	1	0	0	0	0	0	0	0	0
1696	1	79				-2.423	0	0	63.6	0	63.6	2	1	1	0	0	0	0	0	0	0
1697	1	81				-2.627	0	0	63.6	0	63.6	2	1	0	0	0	0	0	0	0	0
1698	1	64				-1.982	0	0	63.6	0	63.6	0	0	0	0	0	0	0	0	0	0
1699	0	85				-2.491	1	0	63.6	0	63.6	2	1	1	0	0	0	0	0	0	0
1700	1	82				-3.213	1	0	63.6	0	63.6	2	1	0	0	0	0	0	0	0	0
1701	1	69				-1.243	2	0	63.6	0	63.6	0	0	0	0	0	0	0	0	0	0
1702	0	59				-2.018	1	0	63.6	0	63.6	2	1	0	0	0	0	0	0	1	0
1703	1	79				0.09	0	0	63.6	0	63.6	0	0	0	0	0	0	0	0	0	0
1704	1	65				-2.919	1	1	42.4667	0	63.2667	0	0	0	0	0	0	0	0	1	0
1705	1	79				-4.755	0	0	35.2333	1	35.2333	2	1	0	0	0	0	0	0	1	0
1706	1	79				-3.694	0	0	63.2333	0	63.2333	2	1	0	0	0	0	0	0	0	0
1707	1	87				-3.649	2	0	63.2333	0	63.2333	2	1	0	0	0	0	0	0	0	0
1708	1	70				-3.682	0	1	54.5	0	63.2333	2	1	0	0	0	0	0	0	1	0
1709	1	82				-3.155	2	0	63.2333	0	63.2333	2	1	0	0	0	0	0	0	0	0
1710	1	74				-2.791	0	0	63.2333	0	63.2333	2	1	0	0	0	0	0	0	0	0
1711	1	71				-2.482	0	0	63.2333	0	63.2333	2	1	0	0	0	0	0	0	0	0
1712	1	74				-2.126	0	0	63.2333	0	63.2333	1	0	0	0	0	0	0	0	0	0
1713	1	72				-2.091	0	1	4.63333	0	63.2333	2	1	0	0	0	0	0	0	0	0
1714	1	63				-1.793	0	0	63.2333	0	63.2333	0	0	0	0	0	1	0	0	0	0
1715	1	59				0.09	0	0	63.2333	0	63.2333	0	0	0	0	0	0	0	0	1	0
1716	1	80				-4.282	0	0	63.2	0	63.2	0	0	0	0	0	0	0	0	0	0
1717	1	71				-2.18	0	0	63.2	0	63.2	0	0	0	0	0	0	2	0	0	0
1718	1	70				-2.555	0	0	63.2	0	63.2	2	1	0	0	0	0	0	0	0	0
1719	0	58				-1.662	2	0	22.5333	1	22.5333	1	0	1	0	0	0	0	0	1	0
1720	1	61				-1.645	0	0	63.2	0	63.2	1	0	0	0	0	0	0	0	1	0
1721	0	79				-0.449	0	0	39.2333	1	39.2333	0	0	0	0	0	0	0	0	0	0
1722	0	58				0.228	0	0	63.2	0	63.2	0	0	0	0	0	0	0	0	1	0
1723	0	68				0.331	0	0	63.2	0	63.2	0	0	0	0	0	0	0	0	0	0
1724	1	79				-2.755	0	0	63.1333	0	63.1333	2	1	0	0	0	0	0	1	0	0
1725	1	77				-3.4	2	0	63	0	63	2	1	0	1	0	0	0	0	0	0
1726	1	88				-2.414	0	0	63	0	63	2	1	0	0	0	0	0	0	0	0
1727	1	74	155	67	27.8876	-2.121	0	1	19.9333	1	23.4	0	0	0	0	0	0	0	0	0	0
1728	1	59				-1.427	0	0	63	0	63	2	1	0	0	0	0	0	0	1	0
1729	1	64				-1.693	0	0	63	0	63	0	0	0	0	0	0	0	0	0	0
1730	1	67				-2.755	0	0	63	0	63	2	1	0	0	0	1	0	0	0	0
1731	1	73				-2.797	0	0	14.7333	1	14.7333	2	1	0	0	0	0	0	0	0	0
1732	1	56				-2.64	0	0	62.9	0	62.9	2	1	0	0	0	1	0	0	1	0
1733	1	69				-2.55	0	0	62.9	0	62.9	2	1	0	0	0	0	0	0	0	0
1734	1	68				-3.509	0	0	62.9	0	62.9	2	1	0	0	0	0	0	0	0	0
1735	1	68				-2.873	1	0	62.9	0	62.9	2	1	0	0	0	1	0	0	0	0
1736	0	51				-2.527	1	1	56.6333	0	62.9	2	1	1	0	0	0	0	0	1	0
1737	1	55				-1.495	1	0	62.9	0	62.9	0	0	0	0	0	0	0	0	1	0
1738	1	83				-3.736	0	1	14.9333	1	17.8	2	1	0	0	0	0	0	0	0	0
1739	1	56				-3.318	1	0	62.3	0	62.3	2	1	0	0	0	0	0	0	0	0
1740	1	85				-3.782	0	0	60.5333	1	60.5333	2	1	0	0	0	0	0	0	0	0
1741	1	82				-2.897	0	0	5.23333	1	5.23333	1	0	0	0	0	0	0	0	0	0
1742	1	64				-2.727	1	0	62.3	0	62.3	2	1	0	0	0	0	0	0	1	0
1743	0	56				-1.973	1	0	62.3	0	62.3	2	1	0	1	0	0	0	0	0	0
1744	1	70				-2.391	1	0	62.3	0	62.3	2	1	0	0	0	0	0	0	0	0
1745	1	71				-6.287	2	0	62.2	0	62.2	2	1	0	0	0	0	0	0	1	0
1746	1	76				-2.821	1	0	62.2	0	62.2	2	1	0	0	0	0	0	0	0	0
1747	1	89				-2.561	2	1	45.9	0	62.2	2	1	0	0	0	0	0	0	0	0
1748	0	73				-3.991	0	0	62.2	0	62.2	2	1	0	0	0	0	0	0	0	0
1749	1	74				-2.288	1	0	62.2	0	62.2	0	0	0	0	0	0	0	0	0	0
1750	1	75				-2.288	0	0	62.2	0	62.2	2	1	0	0	0	0	0	0	1	0
1751	1	64				-2.527	0	0	62.2	0	62.2	2	1	0	0	0	0	0	0	0	0
1752	1	58				-1.9	1	1	49.5667	0	62.2	2	1	0	1	0	0	0	0	1	0
1753	0	53				-3.015	1	1	4.2	0	62.1	2	1	1	0	0	0	0	0	1	0
1754	1	68				-3.297	0	0	62.0667	0	62.0667	2	1	0	0	0	0	0	0	0	0
1755	1	63				-2.432	1	0	62.0667	0	62.0667	2	1	0	0	0	0	0	1	1	0
1756	1	71				-2.773	0	0	62.0667	0	62.0667	2	1	0	0	0	1	0	0	0	0
1757	1	72				-1.748	0	0	62.0667	0	62.0667	0	0	0	0	0	0	0	0	0	0
1758	0	77				-2.33	1	0	62.0667	0	62.0667	2	1	0	0	0	0	0	0	0	0
1759	1	71				-0.847	0	0	62.0667	0	62.0667	0	0	0	0	0	0	0	0	0	0
1760	0	63				-0.507	0	0	62.0667	0	62.0667	0	0	0	0	0	1	0	0	0	0
1761	1	79	148	41	18.718	-3.958	2	1	1.2	1	34.3333	2	1	0	0	0	0	0	0	1	0
1762	1	66				-3.509	2	1	30.1667	0	61.9667	2	1	0	0	0	0	0	0	0	0
1763	1	74				-3.755	1	1	49.3667	0	61.9667	2	1	0	0	0	0	0	0	0	0
1764	0	76				-3.027	1	0	61.9667	0	61.9667	2	1	0	0	0	0	0	0	1	0
1765	1	80				-2.568	0	1	52.2667	0	61.9667	2	1	0	1	0	0	0	0	0	0
1766	1	74				-3.591	1	0	61.9667	0	61.9667	2	1	0	0	0	0	0	0	0	0
1767	1	75				-3.082	0	0	61.9667	0	61.9667	2	1	0	0	0	0	0	0	0	0
1768	0	69				-2.782	1	0	61.9667	0	61.9667	2	1	0	0	0	0	0	0	0	0
1769	0	67				-2.945	0	0	61.9667	0	61.9667	2	1	1	1	0	0	0	0	1	0
1770	1	55				-0.982	0	0	61.9667	0	61.9667	0	0	0	1	0	0	0	0	0	0
1771	1	56				-0.882	1	0	61.9667	0	61.9667	0	0	0	0	0	0	0	0	1	0
1772	0	53				-2.86	1	0	61.7333	0	61.7333	2	1	1	1	0	0	0	0	0	0
1773	1	78				-2.811	0	0	61.7333	0	61.7333	0	0	0	0	0	0	0	0	0	0
1774	1	74				-2.541	2	0	61.7333	0	61.7333	2	1	0	0	0	0	0	0	0	0
1775	0	60				-3.436	1	0	61.7333	0	61.7333	2	1	0	0	0	0	0	0	1	0
1776	0	52				-3.045	0	0	61.7333	0	61.7333	2	1	0	1	0	0	0	0	1	0
1777	1	70				-2.8	0	0	61.7333	0	61.7333	2	1	0	0	0	0	0	0	0	0
1778	1	68				-1.891	0	0	61.7333	0	61.7333	0	0	0	0	0	0	0	0	0	0
1779	1	76	165	92	33.7925	-1.65	0	0	61.7333	0	61.7333	1	0	0	0	0	0	0	0	0	0
1780	1	77				-2.808	1	0	61.6	0	61.6	2	1	0	0	0	0	0	0	0	0
1781	1	80				-3.755	1	0	61.6	0	61.6	2	1	0	0	0	0	0	0	0	0
1782	1	79				-2.261	0	0	49.2333	1	49.2333	2	1	0	0	0	0	0	0	0	0
1783	1	73				-2.245	2	1	21	1	60.8	2	1	0	0	0	0	0	0	1	0
1784	1	72				-2.518	0	0	28.2667	1	28.2667	2	1	0	1	0	0	0	0	0	0
1785	1	69				-2.054	0	0	61.6	0	61.6	0	0	0	0	0	0	0	0	0	0
1786	1	73				-1.696	1	0	61.6	0	61.6	0	0	0	0	0	0	0	0	1	0
1787	1	68				-2.027	0	0	61.6	0	61.6	1	0	0	0	0	0	0	0	0	0
1788	0	51				0.125	0	0	61.6	0	61.6	0	0	0	0	0	0	0	0	0	0
1789	1	81				-0.664	0	0	61.6	0	61.6	0	0	0	0	0	0	0	0	0	0
1790	1	81				-5.409	0	1	17.8667	1	43.1667	2	1	0	0	0	0	0	0	0	0
1791	1	78				-3.901	0	0	61.5	0	61.5	0	0	0	0	0	1	0	0	0	0
1792	1	54				-2.153	0	0	61.5	0	61.5	1	0	0	0	0	0	0	1	0	0
1793	1	64				-2.9	0	0	61.5	0	61.5	2	1	0	0	0	0	0	0	1	0
1794	0	52				-1.864	0	0	61.5	0	61.5	1	0	0	0	0	0	0	0	0	0
1795	1	63				-1.482	1	0	61.5	0	61.5	0	0	0	0	0	0	0	0	0	0
1796	1	53	164	84	31.2314	-0.87	0	0	25.5333	1	25.5333	0	0	0	0	0	0	0	0	0	0
1797	1	73				-1.227	0	1	56.5667	0	61.5	0	0	0	0	0	0	0	0	0	0
1798	0	50				-0.5	0	0	61.5	0	61.5	0	0	0	0	0	0	0	0	0	0
1799	1	71				-2.764	0	0	61.5	0	61.5	2	1	0	0	0	0	0	0	0	0
1800	1	51				1.391	0	0	61.5	0	61.5	0	0	0	1	0	0	0	0	0	0
1801	1	83				-2.153	2	0	61.3667	0	61.3667	2	1	0	0	0	0	0	0	0	0
1802	1	77				-1.973	0	0	61.3667	0	61.3667	0	0	0	0	0	0	0	0	1	0
1803	1	76				-2.536	0	0	61.3667	0	61.3667	2	1	0	0	0	0	0	0	1	0
1804	1	74				-1.973	0	0	61.3667	0	61.3667	0	0	0	0	0	0	0	0	0	0
1805	0	86				-0.978	0	0	33.2667	1	33.2667	0	0	0	1	0	0	0	0	0	0
1806	0	58				-0.945	0	0	61.3667	0	61.3667	0	0	0	0	0	0	0	0	0	0
1807	0	65				-1.945	0	0	61.3667	0	61.3667	1	0	1	1	0	0	0	0	1	0
1808	0	63				-3.5	1	0	8.63333	1	8.63333	2	1	1	0	0	0	0	0	1	0
1809	1	69				-2.6	0	1	46.8	0	61.2667	2	1	0	0	0	0	0	0	0	0
1810	1	68				-1.847	2	0	61.2667	0	61.2667	2	1	0	0	0	0	0	0	0	0
1811	1	67				-2.436	1	0	61.2667	0	61.2667	2	1	0	1	0	0	0	0	0	0
1812	1	78				-2.286	2	1	26.7667	0	61.2667	2	1	0	0	0	0	0	0	0	0
1813	1	79				-2.264	1	0	61.2667	0	61.2667	2	1	0	0	0	0	0	0	0	0
1814	0	72				-0.853	0	0	35.7667	1	35.7667	0	0	0	0	0	0	0	0	0	0
1815	1	72				-0.243	0	0	44.1	1	44.1	0	0	0	0	0	0	0	0	1	0
1816	1	56				0.36	0	0	61.2667	0	61.2667	0	0	0	0	0	0	0	0	0	0
1817	1	82				-2.946	1	1	11.4	0	61.1667	2	1	0	0	0	0	0	0	0	0
1818	1	79				-4.189	0	1	58.2667	0	61.1333	2	1	0	1	0	0	0	0	0	0
1819	1	80				-2.883	0	0	61.1333	0	61.1333	2	1	0	1	0	0	0	0	0	0
1820	1	59				-3.609	0	0	33.4333	1	33.4333	2	1	0	0	0	0	0	0	1	0
1821	1	80				-2.658	1	0	61.1333	0	61.1333	1	0	0	0	0	0	0	0	0	0
1822	1	58				-3.464	2	0	61.1333	0	61.1333	2	1	0	0	0	1	0	0	0	0
1823	0	57				-3.236	0	0	61.1333	0	61.1333	2	1	0	0	0	0	0	0	1	0
1824	0	58				-1.184	0	0	61.1333	0	61.1333	0	0	1	0	0	0	0	0	0	0
1825	1	64				-0.927	0	0	61.1333	0	61.1333	0	0	0	0	0	0	0	0	0	0
1826	1	68				-2.564	0	0	61.0333	0	61.0333	2	1	0	0	0	0	0	0	0	0
1827	0	73				-2.25	0	0	16.9	1	16.9	1	0	1	0	0	1	0	0	0	0
1828	1	86				-1.897	0	0	61.0333	0	61.0333	0	0	0	0	0	0	0	0	0	0
1829	1	62				-1.739	0	0	61.0333	0	61.0333	0	0	0	0	0	0	0	0	0	0
1830	1	62	145	46	21.8787	-4.54	0	0	61.0333	0	61.0333	2	1	0	0	0	0	0	0	0	0
1831	1	61	163	62	23.3355	-3.331	0	0	61.0333	0	61.0333	2	1	0	0	0	0	0	0	1	0
1832	1	70				-1.279	0	1	58.9	0	61.0333	0	0	0	1	0	0	0	0	0	0
1833	1	72				-1.773	0	0	61.0333	0	61.0333	1	0	0	0	0	0	0	1	0	0
1834	1	78				-2.09	2	1	0.4	0	60.9333	2	1	0	0	0	0	2	0	0	0
1835	1	78				-4.541	0	0	60.9	0	60.9	2	1	0	1	0	1	0	0	0	0
1836	1	85				-4.255	1	1	44.4333	0	60.9	2	1	0	0	0	0	0	0	0	0
1837	1	56				-2.514	1	0	60.9	0	60.9	0	0	0	0	0	0	0	0	0	0
1838	1	57				-2.727	0	0	60.9	0	60.9	1	0	0	0	0	0	0	0	0	0
1839	1	78				-2.207	0	0	60.9	0	60.9	1	0	0	1	0	0	0	0	0	0
1840	1	79				-3.482	0	0	60.9	0	60.9	2	1	0	1	0	0	0	0	0	1
1841	0	74				-1.25	0	0	60.9	0	60.9	0	0	0	0	0	0	0	0	0	0
1842	1	73				-0.182	0	0	60.9	0	60.9	0	0	0	1	0	1	0	0	0	0
1843	1	82				-1.964	2	0	60.9	0	60.9	2	1	0	0	0	0	0	0	0	0
1844	0	66				-1.985	0	0	60.8667	0	60.8667	1	0	0	0	0	0	0	0	0	0
1845	1	76				-4.277	0	0	60.8	0	60.8	2	1	0	0	0	0	0	0	0	0
1846	0	65				-4.236	0	0	60.8	0	60.8	0	0	0	0	0	0	0	0	0	0
1847	1	84				-3.391	0	0	60.8	0	60.8	2	1	0	0	0	0	0	0	0	0
1848	1	80				-2.666	2	0	60.8	0	60.8	2	1	0	0	0	0	0	0	0	0
1849	1	59				-2.609	0	0	60.8	0	60.8	2	1	0	1	0	0	0	0	1	0
1850	1	64				-1.793	0	1	6.63333	0	60.8	1	0	0	0	0	1	0	0	0	0
1851	1	69	152	61	26.4024	-1.98	0	0	60.8	0	60.8	1	0	0	0	0	0	0	0	0	0
1852	0	79				-1.836	0	0	60.8	0	60.8	1	0	0	0	0	0	0	0	0	0
1853	1	64	163	75	28.2284	-1.323	0	0	60.8	0	60.8	0	0	0	1	0	0	0	0	1	0
1854	1	53	157	56	22.719	-0.644	0	0	60.8	0	60.8	0	0	0	0	0	0	0	0	1	0
1855	1	73				-0.501	0	0	60.8	0	60.8	0	0	0	0	0	0	0	0	1	0
1856	0	64				-0.582	1	0	60.8	0	60.8	0	0	0	0	0	0	0	0	0	0
1857	1	50				0.595	0	0	60.8	0	60.8	0	0	0	0	0	0	0	0	0	0
1858	1	78				-2.955	2	0	60.4333	0	60.4333	2	1	0	0	0	0	0	1	0	0
1859	1	81				-2.486	1	0	60.4333	0	60.4333	2	1	0	0	0	0	0	0	0	0
1860	1	75				-3.5	0	0	60.4333	0	60.4333	2	1	0	0	0	0	0	0	0	0
1861	1	76				-2.147	1	1	19.3	0	60.4333	2	1	0	0	0	0	0	0	0	0
1862	0	62				-1.485	0	0	60.4333	0	60.4333	0	0	0	0	0	0	0	0	0	0
1863	1	79				-1.099	1	0	60.4333	0	60.4333	1	0	0	0	0	0	0	0	0	0
1864	1	50	155	85.5	35.5879	-2.232	0	1	53.6667	0	60.4333	0	0	0	0	0	0	0	0	0	0
1865	1	60	161	88	33.9493	-0.896	1	1	22.2667	0	60.4	0	0	0	1	0	0	0	0	1	0
1866	1	90				-4.509	2	0	60.3333	0	60.3333	2	1	0	0	0	0	0	0	0	0
1867	1	54				-3.09	2	0	60.3333	0	60.3333	2	1	1	0	0	0	0	0	1	0
1868	1	82				-2.667	2	0	60.3333	0	60.3333	1	0	0	0	0	0	0	0	0	0
1869	1	70				-2.099	0	0	60.3333	0	60.3333	0	0	0	0	0	0	0	0	0	0
1870	1	55				-2.936	0	0	60.3333	0	60.3333	0	0	1	0	0	0	0	0	1	0
1871	1	52				-1.613	0	0	60.3333	0	60.3333	0	0	0	0	0	1	0	0	1	0
1872	1	58				-2.055	0	0	60.3333	0	60.3333	1	0	0	1	0	1	0	0	0	0
1873	1	50				-1.505	0	0	60.3333	0	60.3333	0	0	0	0	0	0	0	0	0	0
1874	1	62	168	110	38.9739	-0.909	0	0	60.3333	0	60.3333	0	0	0	0	0	0	0	0	0	0
1875	1	68				-0.694	0	0	60.3333	0	60.3333	0	0	0	0	0	0	0	0	0	0
1876	1	50				-1.627	0	0	60.3333	0	60.3333	0	0	0	0	0	0	0	0	0	0
1877	1	55				-0.218	0	1	0.966667	0	60.3333	0	0	0	0	0	0	0	0	0	0
1878	1	84				-2.618	1	1	5.3	0	60.2667	2	1	0	0	0	0	0	0	0	0
1879	0	77				-2.544	2	0	57.8333	1	57.8333	2	1	0	0	0	0	0	0	1	0
1880	1	76				-2.983	2	0	60.2	0	60.2	2	1	0	0	0	0	0	0	1	0
1881	1	87				-2.009	0	0	60.3333	1	60.3333	0	0	0	0	0	0	0	0	0	0
1882	1	57				-2.073	0	0	60.2	0	60.2	0	0	0	0	0	0	0	0	1	0
1883	1	68				-1.514	0	0	60.2	0	60.2	0	0	0	0	0	0	0	0	0	0
1884	1	55				-2.045	0	0	60.2	0	60.2	0	0	1	0	0	0	0	0	0	0
1885	0	50				-1.132	1	1	34.5667	0	60.2	0	0	1	0	0	0	0	0	1	0
1886	0	57				-1.809	0	0	60.2	0	60.2	0	0	1	0	0	0	0	0	0	0
1887	1	50				-1.847	0	0	60.1667	0	60.1667	0	0	0	0	0	0	0	0	1	0
1888	1	84	151	48	21.0517	-3.05	1	0	60.1	0	60.1	2	1	0	0	0	0	0	0	0	1
1889	1	70				-3.018	0	0	60.1	0	60.1	2	1	0	0	0	0	0	0	0	0
1890	1	80				-2.874	0	0	60.1	0	60.1	2	1	0	0	0	0	0	0	0	0
1891	1	69	153	55	23.4952	-3.974	0	0	60.1	0	60.1	2	1	0	0	0	1	0	0	1	0
1892	1	82				-2.622	2	0	50	1	50	1	0	0	0	0	0	0	0	0	0
1893	1	61				-2.595	0	0	60.1	0	60.1	2	1	0	0	0	0	0	0	1	0
1894	0	55				-2.507	0	0	60.1	0	60.1	0	0	0	0	1	0	0	0	0	0
1895	0	75				-1.373	0	0	60.1	0	60.1	1	0	0	0	0	0	0	0	0	0
1896	0	80				-1.909	0	1	33.5667	1	45.9667	1	0	1	0	0	0	0	0	0	0
1897	1	76				-3.998	2	0	59.9667	1	59.9667	2	1	0	1	0	0	0	1	1	0
1898	1	82	147	46	21.2874	-3.299	1	0	37.7667	1	37.7667	0	0	0	0	0	0	0	0	1	0
1899	1	71	146	60	28.1479	-2.802	1	0	59.9667	0	59.9667	2	1	0	0	0	0	0	0	0	0
1900	0	62	185	85	24.8356	-1.884	0	0	59.9667	0	59.9667	1	0	0	0	0	0	0	0	0	0
1901	1	65	164	70	26.0262	-3.019	0	0	59.9667	0	59.9667	2	1	0	0	0	0	0	0	0	0
1902	1	58	150	63	28	-1.464	0	0	59.9667	0	59.9667	0	0	0	1	0	0	0	0	1	0
1903	1	58	156	67	27.5312	-1.403	0	0	59.9667	0	59.9667	0	0	0	0	0	1	0	0	0	0
1904	0	61	173	75	25.0593	-0.301	1	0	59.9667	0	59.9667	0	0	1	0	0	0	0	0	0	0
1905	1	90				-3.459	2	0	53.2333	1	53.2333	2	1	0	0	0	0	0	0	0	0
1906	1	79	142	49	24.3007	-3.622	0	0	59.8667	0	59.8667	0	0	0	0	0	0	0	0	0	0
1907	0	80				-2.644	2	0	59.8667	0	59.8667	2	1	1	0	0	0	0	0	1	0
1908	1	70				-4.573	1	0	59.8667	0	59.8667	2	1	0	0	0	0	0	0	1	0
1909	1	79	153	66	28.1943	-2.847	0	0	30.2	1	30.2	2	1	0	1	0	0	0	0	0	0
1910	1	61	157	75	30.4272	-1.929	0	0	59.8667	0	59.8667	1	0	0	0	0	0	0	0	0	0
1911	0	55	170	105	36.3322	-1.148	0	0	59.8667	0	59.8667	0	0	0	0	0	0	0	0	0	0
1912	1	69	162	115	43.8195	-1.115	1	0	59.8667	0	59.8667	0	0	0	0	0	0	0	0	0	0
1913	0	62	164	90	33.4622	-2.291	0	0	59.8667	0	59.8667	1	0	1	0	0	0	0	0	1	0
1914	1	68				-1.945	1	1	9.26667	0	59.7	1	0	0	0	0	0	0	0	0	0
1915	1	68	163	100	37.6378	-1.886	0	0	59.6667	0	59.6667	1	0	0	0	0	0	0	1	0	0
1916	0	77	165	56	20.5693	-4.369	0	0	10.9667	1	10.9667	2	1	0	0	0	0	0	0	1	0
1917	1	71	160	67	26.1719	-2.511	0	0	59.6333	0	59.6333	2	1	0	0	0	1	0	0	0	0
1918	0	68				-2.966	0	0	47.5	1	47.5	2	1	0	1	0	0	0	0	1	0
1919	0	78	171	95	32.4886	-1.69	0	0	59.6333	0	59.6333	0	0	0	0	0	0	0	0	0	0
1920	1	57	176	83	26.7949	-2.519	0	0	59.6333	0	59.6333	1	0	0	0	0	0	0	0	0	0
1921	0	76	185	99	28.9262	-1.401	1	0	59.6333	0	59.6333	0	0	0	0	0	0	0	0	0	0
1922	1	66	160	72	28.125	-1.598	0	1	7.06667	0	59.5667	1	0	0	0	0	0	0	0	0	0
1923	1	79	165	60	22.0386	-3.568	2	0	59.5	0	59.5	2	1	0	0	0	1	0	0	0	0
1924	1	77	152	50	21.6413	-3.905	0	0	59.5	0	59.5	2	1	0	0	0	0	0	0	0	0
1925	1	79	149	61	27.4762	-2.399	1	0	59.5	0	59.5	1	0	0	0	0	0	0	0	0	0
1926	1	79	156	70	28.764	-2.181	0	0	59.5	0	59.5	2	1	0	0	0	0	0	0	0	0
1927	0	73	167	72	25.8166	-3.895	1	0	59.5	0	59.5	2	1	0	0	0	0	0	0	0	0
1928	1	53	157	60	24.3418	-2.08	1	0	59.5	0	59.5	0	0	0	1	0	0	0	0	0	0
1929	1	82				-1.325	2	0	59.5	0	59.5	1	0	0	0	0	0	0	0	0	0
1930	0	55	167	90	32.2708	-2.276	0	0	59.5	0	59.5	1	0	0	1	0	0	0	0	0	0
1931	0	55	178	106	33.4554	-0.321	1	0	59.5	0	59.5	0	0	0	1	0	1	0	0	0	0
1932	1	89				-3.802	2	0	59.4	0	59.4	2	1	0	0	0	0	0	0	0	0
1933	1	66				-3.656	1	0	59.4	0	59.4	2	1	0	0	0	0	0	0	1	0
1934	1	77	158	63	25.2363	-3.41	2	1	19.3333	0	59.4	2	1	0	0	0	0	0	0	0	0
1935	0	74	165	88	32.3232	-3.059	1	0	59.4	0	59.4	2	1	0	0	1	0	0	0	0	0
1936	0	65	164	92	34.2058	-2.788	0	0	59.4	0	59.4	2	1	0	0	0	0	0	0	0	0
1937	1	85	154	52	21.9261	-2.978	0	0	59.4	0	59.4	0	0	0	0	0	0	0	0	0	0
1938	0	57	174	75	24.7721	-2.198	0	1	21.5667	0	59.4	1	0	0	1	0	0	0	0	0	0
1939	0	90	168	75	26.5731	-1.524	0	0	59.4	0	59.4	0	0	0	0	0	0	0	0	0	0
1940	1	87				-3.054	1	0	25.5333	1	25.5333	2	1	0	1	0	0	0	0	0	1
1941	0	83	156	50	20.5457	-4.131	0	1	7.23333	0	59.3667	2	1	0	1	0	0	0	0	0	0
1942	0	51	175	126	41.1429	-1.537	0	1	5.8	0	59.3667	0	0	0	0	0	0	0	0	0	0
1943	1	73	152	53	22.9398	-3.715	1	0	59.2667	0	59.2667	2	1	0	0	0	0	0	0	0	0
1944	1	86	148	66	30.1315	-3.049	0	0	59.2667	0	59.2667	2	1	0	0	0	0	0	0	0	0
1945	1	91				-3.319	2	0	59.2667	0	59.2667	2	1	0	0	0	0	0	0	0	0
1946	1	79	146	52	24.3948	-3.504	0	0	59.2667	0	59.2667	2	1	0	0	0	0	0	0	0	0
1947	1	66	157	67	27.1816	-2.177	0	1	22	0	59.2667	2	1	1	1	0	0	0	0	1	0
1948	1	69	155	70	29.1363	-2.734	0	1	46.9	0	59.2667	2	1	0	0	0	0	0	0	1	0
1949	1	62	151	73	32.0161	-0.798	0	0	59.2667	0	59.2667	0	0	0	0	0	1	0	0	0	0
1950	1	72	159	85	33.6221	-1.702	1	0	59.2667	0	59.2667	0	0	0	0	0	0	0	0	0	0
1951	1	68	157	87	35.2955	-1.348	0	0	59.2667	0	59.2667	0	0	0	0	0	0	0	0	0	0
1952	1	71	157	50	20.2848	-4.221	1	0	59.1667	0	59.1667	2	1	0	0	0	0	0	0	0	0
1953	1	83				-2.841	2	0	5.16667	1	5.16667	2	1	0	0	0	0	0	0	0	0
1954	1	75	156	70	28.764	-3.45	0	0	59.1667	0	59.1667	2	1	0	0	0	0	0	0	0	0
1955	0	81	170	80	27.6817	-1.659	0	0	59.1667	0	59.1667	0	0	0	0	0	1	0	0	0	0
1956	0	58	178	90	28.4055	-1.985	0	0	37.1333	1	37.1333	1	0	0	0	1	0	0	0	0	0
1957	1	59	160	85	33.2031	-2.866	1	0	59.1667	0	59.1667	2	1	0	0	0	0	0	0	1	0
1958	0	53	180	80	24.6914	-1.719	1	0	59.1667	0	59.1667	0	0	0	0	0	0	0	0	0	0
1959	0	57				-2.915	2	0	59.0333	0	59.0333	2	1	0	0	0	0	0	0	0	0
1960	1	70	156	59	24.2439	-2.112	0	0	59.0333	0	59.0333	1	0	0	0	0	0	0	0	1	0
1961	1	50	170	67	23.1834	-2.241	0	0	59.0333	0	59.0333	0	0	0	0	0	0	0	0	1	0
1962	1	64	170	85	29.4118	-1.352	0	0	59.0333	0	59.0333	0	0	0	0	0	0	0	0	0	0
1963	1	87	156	57	23.4221	-2.687	1	0	15.6333	1	15.6333	2	1	0	1	0	0	0	0	1	0
1964	0	79	170	85	29.4118	-2.541	0	0	59.0333	0	59.0333	2	1	1	0	0	0	0	0	0	0
1965	1	65	159	110	43.5109	-1.661	0	0	59.0333	0	59.0333	0	0	0	0	0	0	0	0	0	0
1966	0	54	165	85	31.2213	-3.85	0	0	59.0333	0	59.0333	2	1	0	0	0	0	0	0	0	0
1967	1	70	157	83	33.6728	-1.848	0	0	59.0333	0	59.0333	2	1	0	0	0	0	0	0	1	0
1968	1	74				-2.562	2	1	19.0333	1	26.6	2	1	0	1	0	1	0	0	1	0
1969	1	76				-2.05	2	0	59.0333	0	59.0333	2	1	0	0	0	0	0	0	0	0
1970	1	68	160	66	25.7812	-3.077	0	1	20.4	0	58.9333	2	1	0	0	0	0	0	0	0	0
1971	1	59	160	68	26.5625	-2.31	0	1	2.3	1	32.2667	1	0	0	0	0	0	0	0	1	0
1972	1	78				-3.074	2	0	58.7	0	58.7	2	1	0	0	0	0	0	0	0	0
1973	1	79	147	60	27.7662	-2.568	2	0	58.7	0	58.7	2	1	0	0	0	0	0	0	0	0
1974	0	52	174	70	23.1206	-2.717	1	0	58.7	0	58.7	1	0	1	0	0	0	0	0	1	0
1975	1	73	152	60	25.9695	-3.368	0	0	58.7	0	58.7	2	1	0	0	0	0	0	0	0	0
1976	0	81				-1.84	1	0	58.7	0	58.7	0	0	0	0	0	0	0	0	0	0
1977	0	75	170	69	23.8754	-1.618	1	0	14.4	1	14.4	1	0	0	0	0	0	0	0	0	0
1978	1	71	151	79	34.6476	-3.456	1	0	58.7	0	58.7	2	1	0	0	0	0	0	0	0	0
1979	0	54	168	100	35.4308	-1.337	0	0	58.7	0	58.7	0	0	0	0	0	1	0	0	0	0
1980	1	71				-4.127	2	1	1.43333	0	58.5	1	0	0	0	0	0	0	0	0	0
1981	1	78				-2.989	2	1	25.8	0	58.4667	2	1	0	0	0	0	0	0	0	0
1982	1	81	152	82	35.4917	-3.75	1	0	58.4667	0	58.4667	2	1	0	0	0	0	0	0	0	0
1983	1	66	162	60	22.8624	-4.218	1	0	58.4667	0	58.4667	2	1	0	0	0	0	0	0	0	0
1984	1	77	164	59	21.9363	-2.681	0	0	58.4667	0	58.4667	2	1	0	0	0	0	0	0	0	0
1985	1	63	150	70	31.1111	-2.395	0	0	58.4667	0	58.4667	2	1	0	1	0	0	0	0	1	0
1986	1	58	165	74	27.1809	-1.99	0	0	58.4667	0	58.4667	0	0	0	0	0	0	0	0	0	0
1987	1	79	157	92	37.324	-1.847	0	0	58.4667	0	58.4667	0	0	0	0	0	0	0	0	0	0
1988	1	86	145	40	19.025	-4.016	0	1	1.56667	0	58.2	2	1	0	0	0	0	0	0	0	0
1989	1	73				-4.795	0	0	58.1333	0	58.1333	2	1	0	1	0	0	0	0	1	0
1990	1	87				-3.655	2	1	45.5333	1	45.8333	2	1	0	0	0	0	0	0	0	0
1991	1	83	152	60	25.9695	-2.485	0	0	58.1	0	58.1	2	1	0	0	0	0	0	0	0	0
1992	1	71	148	56	25.5661	-2.793	1	0	40.8	1	40.8	2	1	0	0	0	0	0	0	0	0
1993	1	73	156	61	25.0657	-2.923	0	0	58.1	0	58.1	2	1	0	0	0	0	0	0	0	0
1994	1	52	163	61	22.9591	-1.762	0	0	58.1	0	58.1	0	0	0	0	0	0	0	0	1	0
1995	1	50	157	57	23.1247	-1.621	1	0	58.1	0	58.1	0	0	0	0	0	0	0	0	1	0
1996	1	70	158	90	36.0519	-1.644	0	0	58.1	0	58.1	0	0	0	0	0	0	0	0	0	0
1997	1	60	172	91	30.7599	-0.832	1	0	58.1	0	58.1	0	0	0	0	0	0	0	0	1	0
1998	1	57	157	69	27.993	-0.077	0	0	58.1	0	58.1	0	0	0	0	0	0	0	0	0	0
1999	0	50	156	50	20.5457	-2.92	2	0	58	0	58	2	1	1	0	0	0	0	0	1	0
[truncated: 3,012 more rows]
